# Supplementary material for: Loneliness and quality of life among older adults: the mediating role of resilience
Source: Front Psychol. 2026 Feb 2;17:1677095. doi: 10.3389/fpsyg.2026.1677095 (PMC12907549; doi:10.3389/fpsyg.2026.1677095)
Supplement: Supplementary file 1 [file Table_1.xlsx]

## Sheet: complete
	SmartPLS report
	Please cite the use of SmartPLS: Ringle, C. M., Wende, S., and Becker, J.-M. 2024. "SmartPLS 4." Bönningstedt: SmartPLS, https://www.smartpls.com.
	back to navigation
	Final results
	Samples
	Path coefficients
		Loneliness -> QOL	Loneliness -> Resilience	Resilience -> QOL
	Sample 1	-0.0253852	0.375763	0.892339
	Sample 2	-0.0848464	0.466501	0.938403
	Sample 3	-0.154754	0.473625	0.968929
	Sample 4	-0.127981	0.403063	0.936345
	Sample 5	-0.194954	0.474097	0.986809
	Sample 6	-0.139636	0.401685	0.976243
	Sample 7	-0.0244041	0.437737	0.90093
	Sample 8	-0.151469	0.430106	0.940659
	Sample 9	-0.0872	0.365698	0.922058
	Sample 10	-0.0611414	0.530747	0.939284
	Sample 11	-0.0754301	0.516915	0.938527
	Sample 12	-0.104795	0.51314	0.97044
	Sample 13	-0.118369	0.433396	0.96458
	Sample 14	-0.0978326	0.459973	0.966622
	Sample 15	-0.0149106	0.422641	0.92878
	Sample 16	-0.0793241	0.471794	0.961953
	Sample 17	-0.418022	0.704605	1.16303
	Sample 18	-0.193346	0.493645	0.985828
	Sample 19	-0.058168	0.502228	0.903408
	Sample 20	0.00870462	0.387429	0.881503
	Sample 21	-0.177285	0.400891	0.97713
	Sample 22	-0.0479042	0.388391	0.93067
	Sample 23	-0.0433692	0.454782	0.942979
	Sample 24	-0.148448	0.415445	0.973789
	Sample 25	-0.0362382	0.52163	0.934541
	Sample 26	-0.156425	0.446726	0.952687
	Sample 27	-0.136631	0.386008	0.944407
	Sample 28	-0.0347454	0.434555	0.932246
	Sample 29	-0.132509	0.486253	0.966425
	Sample 30	-0.137377	0.564539	0.98671
	Sample 31	-0.0909661	0.363414	0.928492
	Sample 32	-0.0634944	0.425428	0.94652
	Sample 33	-0.0479644	0.448307	0.962516
	Sample 34	-0.179322	0.55152	1.01344
	Sample 35	-0.201997	0.50613	0.971894
	Sample 36	-0.0758826	0.434118	0.957879
	Sample 37	-0.233251	0.289304	0.958551
	Sample 38	-0.0640122	0.52729	0.942393
	Sample 39	-0.150549	0.533978	0.975963
	Sample 40	-0.0758343	0.466197	0.941848
	Sample 41	-0.136213	0.437046	0.955774
	Sample 42	-0.0426986	0.41809	0.913212
	Sample 43	-0.118052	0.371421	0.950004
	Sample 44	-0.114873	0.46323	0.989784
	Sample 45	-0.169991	0.475212	0.979199
	Sample 46	-0.144107	0.400614	0.969849
	Sample 47	-0.140408	0.470442	0.974477
	Sample 48	-0.279561	0.58242	1.0416
	Sample 49	-0.180175	0.550081	1.03323
	Sample 50	n/a	n/a	n/a
	Sample 51	-0.156812	0.365047	0.965895
	Sample 52	-0.171576	0.471635	0.996817
	Sample 53	-0.146365	0.494022	0.983937
	Sample 54	-0.0933962	0.432536	0.938313
	Sample 55	-0.0735168	0.432561	0.92768
	Sample 56	-0.0451007	0.586811	0.909827
	Sample 57	-0.16813	0.460114	0.939047
	Sample 58	-0.106959	0.506165	0.925353
	Sample 59	-0.0487993	0.507068	0.931845
	Sample 60	-0.0943896	0.36257	0.939852
	Sample 61	-0.0805842	0.558989	0.940397
	Sample 62	-0.0417754	0.418537	0.927882
	Sample 63	-0.0637452	0.378594	0.939084
	Sample 64	-0.0997956	0.441349	0.938734
	Sample 65	-0.131594	0.42695	0.984527
	Sample 66	-0.114978	0.407756	0.951431
	Sample 67	-0.0959156	0.512417	0.919194
	Sample 68	-0.0816659	0.369541	0.916281
	Sample 69	0.0102529	0.438037	0.890681
	Sample 70	-0.0525101	0.417287	0.897843
	Sample 71	-0.0822743	0.466375	0.920441
	Sample 72	-0.126258	0.484905	0.910928
	Sample 73	-0.152029	0.387866	0.930289
	Sample 74	-0.0795925	0.49409	0.944464
	Sample 75	-0.146343	0.548701	0.987361
	Sample 76	-0.029841	0.800807	0.895629
	Sample 77	-0.165563	0.530101	0.975752
	Sample 78	-0.15972	0.37096	0.946816
	Sample 79	-0.0683651	0.460221	0.941976
	Sample 80	-0.151297	0.588965	1.00686
	Sample 81	-0.185969	0.543421	1.00258
	Sample 82	-0.139615	0.465585	0.96122
	Sample 83	-0.102764	0.431032	0.928118
	Sample 84	-0.0389039	0.496459	0.891028
	Sample 85	-0.199281	0.471005	0.986089
	Sample 86	-0.0468191	0.506152	0.935122
	Sample 87	-0.116597	0.471496	0.949632
	Sample 88	-0.103575	0.511291	0.963439
	Sample 89	-0.233905	0.449421	1.01177
	Sample 90	-0.112356	0.394495	0.959589
	Sample 91	-0.0777511	0.418846	0.930096
	Sample 92	-0.0952709	0.408634	0.9207
	Sample 93	-0.145374	0.450168	0.975253
	Sample 94	-0.171309	0.472705	0.972181
	Sample 95	-0.0616328	0.464815	0.935301
	Sample 96	-0.109825	0.476768	0.966674
	Sample 97	-0.123012	0.75658	1.01907
	Sample 98	-0.0834617	0.516001	0.93209
	Sample 99	-0.0858409	0.432609	0.922489
	Sample 100	-0.0893724	0.552813	0.985303
	Sample 101	-0.118612	0.46515	0.950216
	Sample 102	-0.139344	0.479926	0.938734
	Sample 103	-0.169728	0.533352	0.975403
	Sample 104	-0.104246	0.475313	0.977042
	Sample 105	-0.0896575	0.486167	0.971236
	Sample 106	-0.144724	0.411794	0.960545
	Sample 107	-0.0658215	0.495605	0.958688
	Sample 108	-0.0935028	0.492117	0.964905
	Sample 109	-0.140681	0.449874	0.966494
	Sample 110	-0.0567868	0.476396	0.940893
	Sample 111	-0.0849918	0.374065	0.910309
	Sample 112	-0.0658709	0.566391	0.94114
	Sample 113	-0.204794	0.543485	1.03048
	Sample 114	-0.0790016	0.476907	0.937158
	Sample 115	-0.104613	0.424495	0.956199
	Sample 116	-0.0765267	0.463435	0.928403
	Sample 117	-0.138484	0.448514	0.960631
	Sample 118	-0.0994124	0.437522	0.965595
	Sample 119	-0.0862981	0.56178	0.965332
	Sample 120	-0.105897	0.463748	0.928772
	Sample 121	-0.0362165	0.499425	0.915569
	Sample 122	-0.0389086	0.475541	0.942388
	Sample 123	-0.0598231	0.395106	0.916655
	Sample 124	-0.126197	0.594332	0.989891
	Sample 125	-0.108005	0.424821	0.93109
	Sample 126	-0.120608	0.452971	0.901698
	Sample 127	-0.114553	0.553028	0.991115
	Sample 128	-0.0579192	0.491555	0.93759
	Sample 129	-0.0696413	0.451665	0.946871
	Sample 130	-0.0751863	0.432465	0.926649
	Sample 131	-0.0882497	0.438358	0.929303
	Sample 132	-0.0625937	0.498301	0.95557
	Sample 133	-0.106188	0.555588	0.952748
	Sample 134	-0.0529986	0.486481	0.926959
	Sample 135	-0.0469688	0.423383	0.87787
	Sample 136	-0.138149	0.410643	0.976441
	Sample 137	-0.174894	0.500942	0.987936
	Sample 138	-0.0872697	0.611359	0.966093
	Sample 139	-0.0142725	0.347863	0.907635
	Sample 140	-0.159628	0.485468	0.984629
	Sample 141	-1.40133	0.962056	2.21927
	Sample 142	-0.106656	0.54862	0.922466
	Sample 143	-0.123314	0.46239	0.969406
	Sample 144	-0.126275	0.434977	0.941971
	Sample 145	-0.113687	0.40986	0.958521
	Sample 146	-0.0989461	0.422444	0.936186
	Sample 147	-0.197966	0.473309	0.951895
	Sample 148	-0.104623	0.407423	0.956097
	Sample 149	-0.0620217	0.376422	0.931826
	Sample 150	-0.0141332	0.468272	0.853434
	Sample 151	-0.0831454	0.465474	0.959197
	Sample 152	-0.0939362	0.386595	0.939275
	Sample 153	-0.0738872	0.485041	0.927044
	Sample 154	-0.0755863	0.461288	0.913116
	Sample 155	-0.143712	0.427903	0.972353
	Sample 156	-0.111048	0.480638	0.913311
	Sample 157	-0.0725378	0.465546	0.953531
	Sample 158	-0.115768	0.488721	0.978974
	Sample 159	-0.115533	0.402175	0.940252
	Sample 160	-0.183144	0.645052	1.04389
	Sample 161	-0.0434097	0.490631	0.899071
	Sample 162	-0.204074	0.476549	0.994838
	Sample 163	-0.0842264	0.455904	0.944311
	Sample 164	-0.191948	0.514024	1.00851
	Sample 165	-0.128434	0.395721	0.95605
	Sample 166	-0.0794033	0.448112	0.945509
	Sample 167	-0.130718	0.36446	0.94823
	Sample 168	-0.0356281	0.353325	0.894785
	Sample 169	-0.143983	0.488281	0.976821
	Sample 170	-0.0869163	0.510245	0.955373
	Sample 171	-0.101807	0.5256	0.935534
	Sample 172	-0.0894828	0.412939	0.931065
	Sample 173	-0.104025	0.41355	0.902707
	Sample 174	-0.0463488	0.335788	0.909637
	Sample 175	-0.0937853	0.422001	0.950138
	Sample 176	-0.120262	0.412205	0.93108
	Sample 177	-0.111164	0.452925	0.956918
	Sample 178	-0.0741351	0.532881	0.941335
	Sample 179	-0.119709	0.466959	0.972817
	Sample 180	-0.129647	0.418807	0.956266
	Sample 181	-0.0812681	0.476938	0.92666
	Sample 182	-0.118156	0.5178	0.982281
	Sample 183	-0.082262	0.353019	0.93797
	Sample 184	-0.0674124	0.461698	0.927468
	Sample 185	-0.0967773	0.450979	0.945323
	Sample 186	-0.153042	0.44779	1.0084
	Sample 187	-0.084459	0.541291	0.930527
	Sample 188	-0.118795	0.49527	0.911618
	Sample 189	-0.0977161	0.476485	0.985016
	Sample 190	-0.128846	0.479934	0.954107
	Sample 191	-0.175475	0.463914	0.971176
	Sample 192	-0.125352	0.475225	0.980593
	Sample 193	-0.0984756	0.424955	0.936011
	Sample 194	0.0211469	0.550803	0.892483
	Sample 195	-0.0104056	0.551675	0.927403
	Sample 196	-0.0853271	0.420041	0.965423
	Sample 197	-0.143479	0.517031	0.969771
	Sample 198	-0.0567975	0.415349	0.924866
	Sample 199	-0.0770712	0.413707	0.933683
	Sample 200	-0.197137	0.530223	0.982925
	Sample 201	-0.144109	0.389096	0.954133
	Sample 202	-0.105164	0.506084	0.972775
	Sample 203	-0.181437	0.511142	0.984669
	Sample 204	-0.09876	0.422957	0.950897
	Sample 205	-0.0787299	0.457651	0.960804
	Sample 206	-0.0798311	0.463196	0.933942
	Sample 207	-0.0734676	0.398843	0.946276
	Sample 208	-0.168074	0.417202	0.996768
	Sample 209	0.0400107	0.381299	0.877827
	Sample 210	-0.00754199	0.294986	0.894282
	Sample 211	-0.140039	0.521833	0.950029
	Sample 212	-0.171266	0.498407	0.969017
	Sample 213	-0.102735	0.42087	0.914564
	Sample 214	-0.121343	0.485676	0.931587
	Sample 215	-0.0605672	0.440602	0.914374
	Sample 216	-0.0636444	0.471877	0.92099
	Sample 217	0.0101488	0.470524	0.909473
	Sample 218	-0.0294771	0.383334	0.891289
	Sample 219	-0.111063	0.480244	0.964272
	Sample 220	-0.043197	0.50315	0.937361
	Sample 221	-0.213813	0.339192	0.96959
	Sample 222	-0.0424967	0.441892	0.918948
	Sample 223	-0.0649366	0.48552	0.955602
	Sample 224	-0.053353	0.457958	0.94839
	Sample 225	-0.0944906	0.44035	0.941497
	Sample 226	-0.116725	0.449738	0.956734
	Sample 227	-0.037288	0.481517	0.93477
	Sample 228	-0.0748259	0.452264	0.96443
	Sample 229	-0.0737505	0.352584	0.949946
	Sample 230	-0.0785718	0.554913	0.945093
	Sample 231	-0.103448	0.479706	0.938278
	Sample 232	-0.144256	0.47679	0.957973
	Sample 233	-0.0331101	0.401495	0.940075
	Sample 234	-0.0431901	0.4209	0.902124
	Sample 235	-0.118085	0.385141	0.931176
	Sample 236	-0.190603	0.558018	1.02768
	Sample 237	-0.104458	0.426773	0.962853
	Sample 238	-0.0809505	0.42013	0.946972
	Sample 239	-0.0568827	0.437212	0.916294
	Sample 240	-0.0958727	0.481636	0.931969
	Sample 241	-0.0786927	0.450643	0.929497
	Sample 242	-0.138947	0.511557	0.963779
	Sample 243	-0.194411	0.481133	0.974846
	Sample 244	-0.126476	0.405979	0.941182
	Sample 245	-0.0942456	0.408255	0.914185
	Sample 246	-0.0521909	0.464566	0.912617
	Sample 247	-0.0098033	0.350827	0.898415
	Sample 248	-0.154015	0.433395	0.96863
	Sample 249	-0.162651	0.621813	1.02462
	Sample 250	-0.200538	0.39717	0.947014
	Sample 251	-0.0498268	0.455065	0.907827
	Sample 252	-0.0955777	0.34547	0.930249
	Sample 253	-0.0286373	0.369439	0.910339
	Sample 254	-0.0833917	0.356151	0.915471
	Sample 255	-0.0259438	0.383595	0.883188
	Sample 256	-0.0161727	0.412135	0.920653
	Sample 257	-0.103055	0.388771	0.929262
	Sample 258	-0.0703604	0.381551	0.926115
	Sample 259	-0.0736158	0.446649	0.956705
	Sample 260	-0.0793899	0.56037	0.921606
	Sample 261	-0.0796344	0.353557	0.889803
	Sample 262	-0.0272596	0.528813	0.889305
	Sample 263	-0.092677	0.362767	0.958432
	Sample 264	-0.0776631	0.408283	0.939929
	Sample 265	-0.169384	0.434914	0.961541
	Sample 266	-0.0760115	0.483223	0.964901
	Sample 267	-0.0769112	0.413011	0.920296
	Sample 268	-0.100232	0.420586	0.928229
	Sample 269	-0.110881	0.42186	0.942689
	Sample 270	-0.0804271	0.508058	0.971312
	Sample 271	-0.118391	0.522043	0.948299
	Sample 272	-0.0683389	0.514032	0.909687
	Sample 273	-0.0828576	0.359496	0.919907
	Sample 274	-0.102613	0.404518	0.93033
	Sample 275	-0.125082	0.429501	0.967449
	Sample 276	-0.158818	0.495442	0.988836
	Sample 277	-0.0995799	0.48579	0.970472
	Sample 278	-0.147687	0.420259	0.985955
	Sample 279	-0.177661	0.427011	0.956644
	Sample 280	-0.045075	0.444837	0.936398
	Sample 281	-0.0236418	0.423873	0.883708
	Sample 282	-0.00215015	0.456749	0.891337
	Sample 283	-0.134017	0.503432	0.996826
	Sample 284	-0.060569	0.483762	0.919486
	Sample 285	-0.0627545	0.434609	0.938388
	Sample 286	-0.0343673	0.456959	0.924883
	Sample 287	-0.185916	0.423147	0.982299
	Sample 288	-0.237688	0.504461	1.0231
	Sample 289	-0.0623388	0.437905	0.944116
	Sample 290	-0.0955283	0.432743	0.957809
	Sample 291	-0.123276	0.407793	0.944115
	Sample 292	-0.122956	0.495331	0.956957
	Sample 293	n/a	n/a	n/a
	Sample 294	-0.135131	0.410925	0.934238
	Sample 295	-0.213191	0.452518	1.0015
	Sample 296	-0.0144767	0.523361	0.918575
	Sample 297	-0.132875	0.557151	0.945037
	Sample 298	-0.0322773	0.439636	0.912443
	Sample 299	-0.0793109	0.335572	0.939355
	Sample 300	-0.106373	0.334177	0.936647
	Sample 301	-0.138885	0.436328	0.956798
	Sample 302	-0.0812953	0.421198	0.94874
	Sample 303	-0.0694476	0.432143	0.929895
	Sample 304	-0.134626	0.354207	0.952314
	Sample 305	-0.0425227	0.427678	0.953511
	Sample 306	-0.0437946	0.388548	0.935071
	Sample 307	-0.0719335	0.470695	0.930081
	Sample 308	-0.159347	0.421888	0.928098
	Sample 309	-0.151017	0.465973	0.946548
	Sample 310	-0.204118	0.545514	1.01348
	Sample 311	-0.115733	0.380552	0.96188
	Sample 312	-0.0699838	0.420883	0.920023
	Sample 313	-0.0293667	0.426716	0.911663
	Sample 314	-0.0514139	0.513501	0.907478
	Sample 315	-0.0817637	0.555233	0.950368
	Sample 316	-0.0430383	0.462761	0.947158
	Sample 317	-0.0557871	0.370683	0.950067
	Sample 318	-0.105181	0.396136	0.944294
	Sample 319	-0.07919	0.515044	0.953122
	Sample 320	-0.0932065	0.399051	0.922222
	Sample 321	-0.0472703	0.351018	0.92584
	Sample 322	-0.0355786	0.529046	0.92053
	Sample 323	-0.0604602	0.341189	0.906484
	Sample 324	-0.120806	0.692543	0.965892
	Sample 325	-0.0795268	0.490345	0.927137
	Sample 326	-0.182002	0.598895	0.984666
	Sample 327	-0.0653848	0.532237	0.927434
	Sample 328	-0.0762039	0.481007	0.959204
	Sample 329	-0.0936848	0.438713	0.971164
	Sample 330	-0.120402	0.615912	0.986643
	Sample 331	-0.456596	0.867284	1.30076
	Sample 332	-0.183654	0.479851	0.979604
	Sample 333	-0.114493	0.434882	0.9706
	Sample 334	-0.173596	0.493913	1.0111
	Sample 335	-0.0966957	0.369004	0.935536
	Sample 336	-0.132476	0.456115	0.972268
	Sample 337	-0.0226835	0.504499	0.915375
	Sample 338	-0.195561	0.421041	0.971238
	Sample 339	-0.0305606	0.435876	0.910258
	Sample 340	-0.0321336	0.434104	0.919159
	Sample 341	-0.243848	0.631323	1.07098
	Sample 342	-0.145553	0.363413	0.942094
	Sample 343	-0.125325	0.481439	0.914698
	Sample 344	-0.0758567	0.421656	0.932265
	Sample 345	-0.143167	0.458731	0.955149
	Sample 346	-0.0458487	0.452061	0.926621
	Sample 347	-0.0836988	0.398957	0.934959
	Sample 348	-0.126882	0.467084	0.979332
	Sample 349	-0.176987	0.449205	0.995559
	Sample 350	-0.0587763	0.428706	0.922625
	Sample 351	-0.0474469	0.500253	0.921919
	Sample 352	-0.0739509	0.408614	0.939611
	Sample 353	-0.0518054	0.430969	0.930088
	Sample 354	-0.198499	0.412182	0.979461
	Sample 355	-0.0852138	0.44348	0.936415
	Sample 356	-0.121365	0.425576	0.942933
	Sample 357	-0.0839046	0.433387	0.91834
	Sample 358	-0.0825713	0.481488	0.901096
	Sample 359	0.0110708	0.424746	0.907344
	Sample 360	-0.165988	0.368548	0.974344
	Sample 361	-0.141166	0.390964	0.960617
	Sample 362	-0.0608579	0.502735	0.926003
	Sample 363	0.0208032	0.42769	0.890444
	Sample 364	-0.0898006	0.539146	0.962742
	Sample 365	-0.229133	0.571088	1.04185
	Sample 366	-0.121247	0.413254	0.918653
	Sample 367	-0.0661099	0.478336	0.893004
	Sample 368	-0.0599826	0.397592	0.945018
	Sample 369	-0.0458663	0.544648	0.905568
	Sample 370	-0.14359	0.433011	0.987894
	Sample 371	-0.0871559	0.519035	0.966326
	Sample 372	-0.181208	0.514113	0.967577
	Sample 373	-0.0747376	0.46772	0.978181
	Sample 374	-0.10108	0.383284	0.967768
	Sample 375	-0.044399	0.461334	0.935134
	Sample 376	-0.102348	0.385282	0.940848
	Sample 377	0.0247784	0.352248	0.879433
	Sample 378	-0.00133313	0.455969	0.885695
	Sample 379	-0.111323	0.429988	0.95962
	Sample 380	-0.0769781	0.539382	0.933742
	Sample 381	-0.0845872	0.528242	0.955404
	Sample 382	-0.078166	0.454652	0.938361
	Sample 383	-0.0168027	0.451621	0.91578
	Sample 384	-0.12212	0.353128	0.94192
	Sample 385	-0.208239	0.395233	0.982457
	Sample 386	-0.132688	0.453025	0.994481
	Sample 387	-0.164862	0.391561	0.951371
	Sample 388	-0.125614	0.483688	0.932007
	Sample 389	-0.190636	0.349454	0.944995
	Sample 390	-0.173777	0.534082	1.0126
	Sample 391	-0.14234	0.435419	0.954692
	Sample 392	-0.160022	0.571643	0.973066
	Sample 393	-0.1405	0.520562	0.990079
	Sample 394	-0.252073	0.680082	1.07164
	Sample 395	-0.173173	0.400418	0.999477
	Sample 396	-0.13474	0.53254	0.999699
	Sample 397	-0.143202	0.416372	0.976676
	Sample 398	-0.161131	0.433525	0.971493
	Sample 399	-0.0662817	0.43946	0.920897
	Sample 400	-0.128931	0.413171	0.939668
	Sample 401	-0.118218	0.306564	0.898197
	Sample 402	-0.018505	0.356245	0.885745
	Sample 403	-0.113357	0.477196	0.932272
	Sample 404	-0.0814246	0.623216	0.94415
	Sample 405	-0.0821076	0.540227	0.974755
	Sample 406	-0.162701	0.511334	0.948073
	Sample 407	-0.153671	0.443935	0.956397
	Sample 408	-0.168769	0.430201	0.950594
	Sample 409	-0.100478	0.557327	0.937843
	Sample 410	-0.0203774	0.543731	0.918533
	Sample 411	-0.0988951	0.515887	0.967055
	Sample 412	-0.235828	0.518671	1.05277
	Sample 413	-0.165323	0.526986	0.977888
	Sample 414	-0.101641	0.440018	0.969862
	Sample 415	-0.149034	0.554135	0.996068
	Sample 416	-0.0611699	0.506287	0.930222
	Sample 417	-0.0453463	0.553137	0.942259
	Sample 418	-0.125018	0.461217	0.950349
	Sample 419	-0.120345	0.549113	0.964459
	Sample 420	0.00127119	0.423986	0.858412
	Sample 421	-0.12565	0.485742	0.987433
	Sample 422	-0.0659836	0.380531	0.901577
	Sample 423	-0.0743637	0.432074	0.952337
	Sample 424	-0.0111493	0.346856	0.937927
	Sample 425	-0.0478539	0.457167	0.913961
	Sample 426	-0.0567721	0.556166	0.971127
	Sample 427	-0.159828	0.42715	0.952553
	Sample 428	-0.128735	0.391983	0.959415
	Sample 429	-0.0957012	0.398708	0.953622
	Sample 430	-0.0679106	0.393815	0.930978
	Sample 431	-0.0341971	0.379966	0.928887
	Sample 432	-0.0993847	0.592597	0.963172
	Sample 433	-0.101054	0.380741	0.889222
	Sample 434	-0.100233	0.498642	0.909859
	Sample 435	0.0208576	0.50474	0.883632
	Sample 436	-0.131999	0.450732	0.959149
	Sample 437	-0.143377	0.414226	0.957535
	Sample 438	-0.23785	0.452389	1.00697
	Sample 439	-0.119282	0.425591	0.942495
	Sample 440	-0.0715543	0.379569	0.903753
	Sample 441	-0.103831	0.489119	0.94748
	Sample 442	-0.111999	0.429572	0.965374
	Sample 443	-0.0619714	0.433413	0.946899
	Sample 444	-0.133415	0.538282	0.988657
	Sample 445	-0.103466	0.402299	0.93488
	Sample 446	-0.151073	0.529834	0.939971
	Sample 447	-0.219499	0.595927	1.01449
	Sample 448	0.0177551	2.58956	0.877904
	Sample 449	-0.112804	0.479076	0.954954
	Sample 450	-0.191267	0.440821	0.996627
	Sample 451	-0.0622878	0.454225	0.951466
	Sample 452	-0.101619	0.504584	0.945328
	Sample 453	-0.12057	0.545923	0.967454
	Sample 454	-0.115722	0.486584	0.955074
	Sample 455	-0.189199	0.420404	0.975051
	Sample 456	-0.107932	0.398675	0.921785
	Sample 457	-0.166295	0.527486	0.990496
	Sample 458	-0.0362452	0.428886	0.923885
	Sample 459	-0.0557604	0.491823	0.935127
	Sample 460	-0.0991279	0.467871	0.951041
	Sample 461	-0.243144	0.630018	1.05969
	Sample 462	-0.0394106	0.490148	0.91094
	Sample 463	-0.0379783	0.447609	0.92056
	Sample 464	0.038394	0.504421	0.883644
	Sample 465	-0.160768	0.383814	0.968657
	Sample 466	-0.0685764	0.654259	0.929762
	Sample 467	-0.135639	0.443227	0.970261
	Sample 468	-0.0916372	0.481913	0.939968
	Sample 469	-0.129314	0.515719	0.980028
	Sample 470	-0.109524	0.361662	0.906196
	Sample 471	0.00507727	0.38305	0.902751
	Sample 472	-0.0963802	0.471822	0.973455
	Sample 473	-0.0170518	0.426014	0.917352
	Sample 474	-0.131042	0.417729	0.93688
	Sample 475	-0.142356	0.54563	0.963162
	Sample 476	-0.119485	0.478543	0.933474
	Sample 477	-0.102935	0.425319	0.923193
	Sample 478	-0.0628779	0.463608	0.918603
	Sample 479	-0.111562	0.432935	0.947278
	Sample 480	-0.102007	0.467555	0.979555
	Sample 481	-0.0867867	0.471345	0.938851
	Sample 482	-0.154888	0.407668	0.957621
	Sample 483	-0.0712082	0.449852	0.928641
	Sample 484	-0.0743297	0.429131	0.931941
	Sample 485	-0.0447892	0.522528	0.944405
	Sample 486	-0.153474	0.3576	0.946708
	Sample 487	-0.182194	0.444789	0.971977
	Sample 488	-0.2034	0.443891	0.987684
	Sample 489	-0.101019	0.41897	0.962913
	Sample 490	-0.0136538	0.449329	0.896008
	Sample 491	-0.180171	0.416694	0.998895
	Sample 492	-0.186747	0.404319	0.925201
	Sample 493	-0.112347	0.450192	0.959689
	Sample 494	-0.0459963	0.440803	0.937177
	Sample 495	-0.126846	0.511795	0.967312
	Sample 496	-0.129316	0.446602	0.98384
	Sample 497	-0.0610384	0.510611	0.93869
	Sample 498	-0.135502	0.474084	0.917483
	Sample 499	-0.0970338	0.391664	0.948904
	Sample 500	-0.0865012	0.456807	0.961545
	Sample 501	0.0159695	0.44569	0.904432
	Sample 502	-0.12955	0.376366	0.936625
	Sample 503	-0.0767985	0.544405	0.94605
	Sample 504	0.0146781	0.388146	0.873943
	Sample 505	-0.0337946	0.431344	0.917032
	Sample 506	-0.124867	0.387798	0.94778
	Sample 507	-0.15754	0.555561	1.00996
	Sample 508	-0.160463	0.572924	1.01687
	Sample 509	-0.111985	0.428347	0.962568
	Sample 510	-0.125105	0.468264	0.955088
	Sample 511	-0.0525596	0.539614	0.94593
	Sample 512	-0.0368792	0.338019	0.910524
	Sample 513	-0.10994	0.546411	0.97733
	Sample 514	-0.175833	0.413674	0.975455
	Sample 515	-0.121058	0.614942	0.985372
	Sample 516	-0.0623596	0.427412	0.925344
	Sample 517	-0.150011	0.448263	0.942906
	Sample 518	-0.0504345	0.384946	0.921212
	Sample 519	-0.12975	0.487445	0.95221
	Sample 520	-0.0995291	0.509213	0.973848
	Sample 521	-0.0642172	0.460532	0.919233
	Sample 522	-0.146061	0.501604	0.953073
	Sample 523	-0.137507	0.416118	0.95433
	Sample 524	n/a	n/a	n/a
	Sample 525	-0.141535	0.448561	0.980355
	Sample 526	-0.110936	0.352465	0.958271
	Sample 527	-0.101216	0.498673	0.964055
	Sample 528	-0.0789684	0.358081	0.911674
	Sample 529	0.189462	1.26395	0.646894
	Sample 530	-0.104141	0.481225	0.9538
	Sample 531	-0.109905	0.521982	0.960112
	Sample 532	0.0157041	0.508465	0.895475
	Sample 533	-0.135509	0.364952	0.941636
	Sample 534	-0.188014	0.490121	1.01006
	Sample 535	-0.00841807	0.4573	0.887926
	Sample 536	-0.136785	0.448578	0.961549
	Sample 537	-0.0115655	0.475813	0.928823
	Sample 538	-0.180054	0.59798	1.01669
	Sample 539	-0.0997172	0.486572	0.94861
	Sample 540	-0.0345161	0.502092	0.933925
	Sample 541	-0.08747	0.478622	0.939
	Sample 542	-0.0587356	0.478894	0.916289
	Sample 543	-0.187231	0.491886	1.01961
	Sample 544	-0.0766093	0.344981	0.928265
	Sample 545	-0.0273392	0.504537	0.904905
	Sample 546	-0.0530548	0.332201	0.952213
	Sample 547	-0.132764	0.460047	0.992542
	Sample 548	-0.118095	0.374649	0.943706
	Sample 549	-0.180039	0.484656	0.96938
	Sample 550	-0.123198	0.421322	0.958955
	Sample 551	-0.119653	0.499743	1.01763
	Sample 552	-0.0839984	0.484692	0.897728
	Sample 553	-0.143711	0.465496	0.97664
	Sample 554	-0.133474	0.494144	0.9719
	Sample 555	-0.167542	0.57759	0.978562
	Sample 556	-0.0465789	0.437302	0.934333
	Sample 557	0.0275775	0.41044	0.821481
	Sample 558	-0.178143	0.357417	0.966722
	Sample 559	-0.108648	0.53834	0.967942
	Sample 560	-0.167217	0.442454	0.946669
	Sample 561	-0.0505138	0.429096	0.898405
	Sample 562	-0.112588	0.405883	0.921247
	Sample 563	-0.158248	0.498134	0.985817
	Sample 564	-0.11194	0.479753	0.947913
	Sample 565	-0.0913945	0.458367	0.971049
	Sample 566	-0.0624717	0.473796	0.920019
	Sample 567	-0.168862	0.463758	0.976296
	Sample 568	-0.0719785	0.435888	0.95865
	Sample 569	-0.0734152	0.463889	0.947849
	Sample 570	-0.0743774	0.438933	0.937977
	Sample 571	-0.0923752	0.436721	0.963256
	Sample 572	-0.174543	0.566288	1.01764
	Sample 573	-0.149888	0.511104	0.995488
	Sample 574	0.00817477	0.500771	0.889756
	Sample 575	-0.0577142	0.464047	0.906843
	Sample 576	-0.0833007	0.468519	0.960265
	Sample 577	0.12506	0.459911	0.833285
	Sample 578	-0.146704	0.407706	0.962578
	Sample 579	-0.0718942	0.480545	0.917002
	Sample 580	-0.110575	0.394963	0.936955
	Sample 581	-0.239715	0.504696	0.976328
	Sample 582	-0.11725	0.459057	0.951392
	Sample 583	-0.0461054	0.547742	0.900255
	Sample 584	-0.0690888	0.419962	0.916828
	Sample 585	-0.101874	0.445977	0.971461
	Sample 586	-0.0553123	0.425202	0.960053
	Sample 587	-0.00832218	0.490108	0.906796
	Sample 588	-0.157426	0.412954	0.962018
	Sample 589	-0.141504	0.458444	0.937341
	Sample 590	-0.0946095	0.320164	0.932497
	Sample 591	-0.059923	0.416618	0.918845
	Sample 592	-0.035854	0.480002	0.937297
	Sample 593	-0.125466	0.369706	0.96639
	Sample 594	-0.0502863	0.420257	0.933984
	Sample 595	-0.0906098	0.521833	0.971643
	Sample 596	-0.0546165	0.450914	0.932882
	Sample 597	-0.164083	0.558003	0.933017
	Sample 598	-0.128592	0.424307	0.973587
	Sample 599	0.0142146	0.496438	0.894022
	Sample 600	-0.12245	0.510317	0.94753
	Sample 601	0.0209882	0.485164	0.88543
	Sample 602	-0.1887	0.522196	0.984577
	Sample 603	-0.0366044	0.579574	0.926334
	Sample 604	-0.0328181	0.464993	0.940797
	Sample 605	-0.124897	0.351415	0.915574
	Sample 606	-0.0927797	0.443894	0.960783
	Sample 607	-0.0647833	0.334376	0.897224
	Sample 608	-0.120967	0.493558	0.939915
	Sample 609	-0.0920046	0.514157	0.982457
	Sample 610	-0.0347847	0.3882	0.921098
	Sample 611	-0.151728	0.446476	0.949858
	Sample 612	-0.0660595	0.382709	0.931019
	Sample 613	-0.0117208	0.380511	0.954328
	Sample 614	-0.141663	0.521191	0.994828
	Sample 615	-0.0705913	0.507125	0.953977
	Sample 616	-0.0226643	0.457473	0.933364
	Sample 617	-0.103031	0.473574	0.964976
	Sample 618	-0.156798	0.461147	0.966124
	Sample 619	-0.175828	0.385991	0.985852
	Sample 620	-0.137925	0.421811	0.981448
	Sample 621	-0.0431336	0.39524	0.90082
	Sample 622	-0.137511	0.535419	0.95367
	Sample 623	-0.107215	0.407063	0.968181
	Sample 624	-0.0894456	0.459783	0.928193
	Sample 625	-0.0820148	0.487791	0.973898
	Sample 626	-0.095709	0.437309	0.949936
	Sample 627	-0.0963186	0.465325	0.969105
	Sample 628	-0.0709373	0.547108	0.952728
	Sample 629	-0.0829584	0.307037	0.936256
	Sample 630	-0.128136	0.487472	0.945713
	Sample 631	-0.015464	0.426481	0.93775
	Sample 632	-0.0921504	0.547068	0.92932
	Sample 633	-0.0721825	0.395204	0.918853
	Sample 634	-0.0952257	0.528312	0.950058
	Sample 635	-0.0632956	0.451028	0.919986
	Sample 636	0.0257122	0.500952	0.875929
	Sample 637	-0.169199	0.500437	0.951288
	Sample 638	-0.0381061	0.391855	0.877541
	Sample 639	-0.171783	0.442709	0.967909
	Sample 640	-0.0989869	0.451037	0.946776
	Sample 641	-0.14366	0.469302	0.963928
	Sample 642	-0.101725	0.365952	0.92808
	Sample 643	-0.0755592	0.441608	0.977337
	Sample 644	-0.436951	0.886428	1.31187
	Sample 645	-0.126867	0.459849	0.947535
	Sample 646	-0.122037	0.448777	0.959934
	Sample 647	-0.217389	0.47646	0.983349
	Sample 648	n/a	n/a	n/a
	Sample 649	-0.141163	0.541447	0.976508
	Sample 650	-0.0538377	0.475571	0.954535
	Sample 651	-0.119165	0.445805	0.933244
	Sample 652	-0.137684	0.568618	0.97033
	Sample 653	-0.0855654	0.537324	0.956285
	Sample 654	-0.0604294	0.367587	0.924641
	Sample 655	-0.0728974	0.483153	0.954135
	Sample 656	-0.1032	0.394956	0.916751
	Sample 657	-0.167091	0.495186	0.99448
	Sample 658	-0.118476	0.472757	0.976582
	Sample 659	-0.0542059	0.420712	0.878656
	Sample 660	-0.0766406	0.381283	0.939785
	Sample 661	-0.0519102	0.432333	0.921646
	Sample 662	-0.066534	0.449281	0.905319
	Sample 663	-0.123019	0.631935	0.981049
	Sample 664	-0.193833	0.498314	0.971471
	Sample 665	-0.145469	0.458981	0.976147
	Sample 666	-0.177406	0.589267	1.01071
	Sample 667	-0.0702304	0.448559	0.941027
	Sample 668	-0.13673	0.479892	0.98269
	Sample 669	-0.148866	0.447736	0.966215
	Sample 670	-0.226568	0.419091	0.98579
	Sample 671	-0.0921932	0.356509	0.884399
	Sample 672	-0.0515112	0.350443	0.91054
	Sample 673	-0.429303	0.821261	1.26955
	Sample 674	-0.1282	0.449168	0.944034
	Sample 675	-0.132583	0.454238	0.969222
	Sample 676	-0.146553	0.464495	0.948962
	Sample 677	-0.0652883	0.554786	0.973647
	Sample 678	-0.189433	0.484501	0.95821
	Sample 679	-0.076577	0.395335	0.928015
	Sample 680	-0.0856486	0.453761	0.932018
	Sample 681	-0.110393	0.41655	0.986042
	Sample 682	-0.109312	0.402058	0.968003
	Sample 683	-0.069852	0.456455	0.906848
	Sample 684	-0.0942167	0.47341	0.904558
	Sample 685	-0.13218	0.505067	0.954066
	Sample 686	-0.0393378	0.45616	0.920548
	Sample 687	-0.123909	0.479161	0.930873
	Sample 688	-0.0945466	0.39094	0.95381
	Sample 689	-0.11308	0.581132	0.925532
	Sample 690	-0.0838473	0.432074	0.928677
	Sample 691	-0.145418	0.481412	0.959988
	Sample 692	-0.0970481	0.391861	0.929145
	Sample 693	-0.0746912	0.408526	0.926073
	Sample 694	-0.0971617	0.488084	0.929539
	Sample 695	-0.20761	0.51192	0.998239
	Sample 696	-0.0597259	0.40205	0.910816
	Sample 697	-0.168363	0.405431	0.965337
	Sample 698	-0.133954	0.371968	0.967981
	Sample 699	-0.170317	0.478802	0.94297
	Sample 700	-0.0819133	0.346612	0.901852
	Sample 701	-0.1233	0.448738	0.944375
	Sample 702	-0.133702	0.486104	0.977297
	Sample 703	-0.0528041	0.435882	0.926767
	Sample 704	-0.046194	0.428818	0.922171
	Sample 705	-0.198401	0.506171	0.99543
	Sample 706	-0.0221647	0.365786	0.886645
	Sample 707	-0.0704328	0.520154	0.950098
	Sample 708	-0.0327852	0.511026	0.957472
	Sample 709	-0.139163	0.505554	0.994089
	Sample 710	-0.176505	0.44516	0.989507
	Sample 711	-0.065499	0.452662	0.94504
	Sample 712	-0.176142	0.504576	0.996858
	Sample 713	-0.130548	0.373956	0.952777
	Sample 714	-0.0544555	0.467883	0.923452
	Sample 715	-0.086897	0.528289	0.952521
	Sample 716	-0.0725091	0.422333	0.930174
	Sample 717	-0.212092	0.533489	0.979871
	Sample 718	-0.150988	0.51606	0.979318
	Sample 719	-0.130403	0.418693	0.989341
	Sample 720	-0.0440557	0.513262	0.934844
	Sample 721	-0.057771	0.419656	0.927409
	Sample 722	-0.20267	0.474312	0.995896
	Sample 723	-0.0891811	0.455597	0.945183
	Sample 724	-0.0999406	0.458048	0.919792
	Sample 725	-0.0956106	0.321305	0.930025
	Sample 726	-0.039525	0.506501	0.91386
	Sample 727	-0.0850499	0.365794	0.923653
	Sample 728	-0.147756	0.394564	0.979743
	Sample 729	-0.0906748	0.518645	0.978705
	Sample 730	-0.261119	0.405863	0.979694
	Sample 731	-0.0932125	0.519895	0.964588
	Sample 732	-0.158375	0.472014	0.95188
	Sample 733	-0.127088	0.459045	0.962921
	Sample 734	-0.18235	0.466688	1.01012
	Sample 735	-0.144756	0.586926	0.996438
	Sample 736	-0.080585	0.402913	0.919856
	Sample 737	-0.1695	0.443028	0.977108
	Sample 738	-0.0921428	0.512641	0.952028
	Sample 739	-0.0491594	0.371234	0.918572
	Sample 740	-0.131845	0.522594	0.994727
	Sample 741	-0.122642	0.532172	0.953983
	Sample 742	-0.171679	0.745778	1.00479
	Sample 743	-0.141531	0.524463	0.978782
	Sample 744	-0.0610619	0.529754	0.925988
	Sample 745	-0.173082	0.527651	0.961332
	Sample 746	-0.103624	0.386724	0.924322
	Sample 747	0.0496344	0.443622	0.885058
	Sample 748	-0.154871	0.429984	0.947048
	Sample 749	-0.0653447	0.493782	0.939915
	Sample 750	-0.104716	0.35291	0.924244
	Sample 751	-0.0591412	0.484603	0.923769
	Sample 752	-0.261593	0.519602	1.04362
	Sample 753	-0.183276	0.415737	0.950787
	Sample 754	-0.0762896	0.409756	0.940536
	Sample 755	-0.0261771	0.323631	0.904406
	Sample 756	-0.0725248	0.464486	0.946005
	Sample 757	-0.110938	0.458925	0.968544
	Sample 758	-0.155556	0.497035	1.00689
	Sample 759	-0.0888826	0.390229	0.926816
	Sample 760	0.0538001	0.423129	0.885961
	Sample 761	-0.0937157	0.47459	0.945437
	Sample 762	-0.0906317	0.447879	0.925345
	Sample 763	-0.0595002	0.403754	0.907238
	Sample 764	-0.12105	0.50635	0.981886
	Sample 765	-0.0874981	0.469432	0.955605
	Sample 766	-0.127519	0.41754	0.988943
	Sample 767	-0.0635142	0.549271	0.917703
	Sample 768	-0.143809	0.512173	0.992332
	Sample 769	-0.186609	0.511088	1.00079
	Sample 770	-0.172874	0.512887	0.987746
	Sample 771	-0.116722	0.447381	0.942936
	Sample 772	-0.0290056	0.347493	0.938775
	Sample 773	-0.00615394	0.391804	0.873003
	Sample 774	-0.146169	0.510592	0.983488
	Sample 775	-0.0959776	0.434153	0.933348
	Sample 776	-0.092167	0.402852	0.919523
	Sample 777	-0.108597	0.380114	0.947856
	Sample 778	-0.0700786	0.387311	0.919813
	Sample 779	-0.122942	0.494833	0.96042
	Sample 780	-0.0895675	0.430151	0.95147
	Sample 781	-0.110559	0.474588	0.963256
	Sample 782	-0.185651	0.564455	0.973437
	Sample 783	-0.0704652	0.521222	0.951311
	Sample 784	-0.0310235	0.401331	0.927829
	Sample 785	-0.0635597	0.406619	0.947265
	Sample 786	0.0111255	0.33278	0.911546
	Sample 787	-0.111307	0.350198	0.913114
	Sample 788	-0.139893	0.476309	0.967552
	Sample 789	-0.150299	0.469297	0.958894
	Sample 790	-0.16059	0.556281	0.987154
	Sample 791	-0.174092	0.532686	0.995502
	Sample 792	-0.108571	0.54854	0.971686
	Sample 793	-0.218521	0.473754	1.02247
	Sample 794	-0.134578	0.442797	0.950362
	Sample 795	-0.0613671	0.381821	0.920655
	Sample 796	-0.109819	0.50475	0.951072
	Sample 797	-0.0641329	0.401156	0.924194
	Sample 798	-0.0793539	0.385035	0.920665
	Sample 799	-0.100991	0.44764	0.903548
	Sample 800	-0.0725383	0.592101	0.947206
	Sample 801	-0.194247	0.445786	0.995464
	Sample 802	-0.0887383	0.388208	0.935206
	Sample 803	-0.107438	0.562279	0.976234
	Sample 804	-0.0653983	0.40489	0.911027
	Sample 805	0.053333	0.522225	0.860776
	Sample 806	-0.159332	0.412042	0.975853
	Sample 807	-0.123453	0.505841	0.959309
	Sample 808	-0.0622014	0.447086	0.936705
	Sample 809	-0.0647144	0.539906	0.974908
	Sample 810	-0.116362	0.46782	0.961476
	Sample 811	-0.142184	0.478283	0.951842
	Sample 812	-0.0646694	0.483534	0.942666
	Sample 813	-0.179425	0.418562	0.957526
	Sample 814	-0.0933557	0.553533	0.956872
	Sample 815	-0.181859	0.416871	0.967751
	Sample 816	-0.112925	0.406627	0.932959
	Sample 817	-0.0345736	0.460874	0.905046
	Sample 818	-0.132114	0.421216	0.965885
	Sample 819	-0.111726	0.416105	0.963324
	Sample 820	-0.0542449	0.403599	0.905591
	Sample 821	-0.124112	0.586728	0.995945
	Sample 822	-0.135972	0.566276	0.984111
	Sample 823	-0.127316	0.379626	0.950676
	Sample 824	-0.155325	0.394985	0.953722
	Sample 825	-0.0936195	0.43897	0.98764
	Sample 826	-0.0253905	0.393592	0.900917
	Sample 827	-0.12425	0.450337	0.974336
	Sample 828	-0.0722012	0.383808	0.91594
	Sample 829	-0.121062	0.539653	0.967434
	Sample 830	-0.102791	0.348277	0.927727
	Sample 831	-0.192262	0.559321	0.969831
	Sample 832	-0.0711881	0.445218	0.906348
	Sample 833	-0.102839	0.387148	0.943872
	Sample 834	-0.109292	0.379532	0.955703
	Sample 835	-0.208776	0.456188	0.983819
	Sample 836	-0.200404	0.35441	0.967755
	Sample 837	-0.0713628	0.433408	0.947207
	Sample 838	-0.12593	0.48061	0.911889
	Sample 839	-0.11516	0.416865	0.937896
	Sample 840	-0.139651	0.478305	0.944044
	Sample 841	-0.0901359	0.472126	0.952097
	Sample 842	-0.123899	0.427401	0.96697
	Sample 843	-0.0546338	0.433945	0.922792
	Sample 844	-0.0908929	0.470173	0.968945
	Sample 845	-0.157698	0.418544	0.958122
	Sample 846	-0.0579707	0.583587	0.924405
	Sample 847	-0.142885	0.448312	0.990277
	Sample 848	-0.0722118	0.403527	0.932231
	Sample 849	-0.0534637	0.422585	0.93008
	Sample 850	-0.147742	0.401384	0.968598
	Sample 851	-0.104133	0.359603	0.91851
	Sample 852	-0.225991	0.493292	1.01005
	Sample 853	-0.17863	0.456627	0.98921
	Sample 854	-0.205869	0.536763	0.960567
	Sample 855	-0.115007	0.535719	0.944088
	Sample 856	-0.0928417	0.507561	0.931356
	Sample 857	-0.111771	0.445223	0.9622
	Sample 858	-0.0962608	0.447421	0.961385
	Sample 859	-0.230511	0.479209	1.00128
	Sample 860	-0.0488203	0.450919	0.931664
	Sample 861	-0.0795944	0.435855	0.913516
	Sample 862	-0.0583381	0.400757	0.924634
	Sample 863	-0.0528244	0.392236	0.896725
	Sample 864	-0.0403593	0.544192	0.932337
	Sample 865	-0.00161179	0.506723	0.901891
	Sample 866	-0.107728	0.490581	0.925461
	Sample 867	-0.08581	0.50686	0.932615
	Sample 868	-0.0888793	0.432344	0.936015
	Sample 869	-0.0656319	0.40132	0.933816
	Sample 870	-0.0388261	0.559433	0.886584
	Sample 871	-0.0315868	0.457332	0.923941
	Sample 872	-0.161108	0.526711	0.98661
	Sample 873	-0.171511	0.481899	0.993066
	Sample 874	-0.0618134	0.440595	0.942565
	Sample 875	-0.070265	0.544448	0.942552
	Sample 876	-0.0797369	0.547574	0.939762
	Sample 877	-0.102348	0.397834	0.959587
	Sample 878	-0.0936586	0.365958	0.926963
	Sample 879	-0.146562	0.512575	0.962526
	Sample 880	-0.11998	0.51562	0.95648
	Sample 881	-0.190077	0.473979	1.00538
	Sample 882	-0.0727854	0.474751	0.917365
	Sample 883	-0.151277	0.436354	0.977543
	Sample 884	-0.0206137	0.467098	0.906832
	Sample 885	-0.09147	0.423639	0.946728
	Sample 886	-0.110224	0.397936	0.939786
	Sample 887	-0.165696	0.501234	0.980705
	Sample 888	-0.0542143	0.348552	0.918307
	Sample 889	-0.0766473	0.360451	0.940661
	Sample 890	-0.0680531	0.443706	0.916739
	Sample 891	-0.151597	0.516583	0.998079
	Sample 892	-0.158769	0.600989	0.970793
	Sample 893	-0.0783433	0.497785	0.923566
	Sample 894	-0.0701426	0.455126	0.929947
	Sample 895	-0.0915148	0.512307	0.988436
	Sample 896	-0.107221	0.515375	0.899
	Sample 897	-0.0960599	0.434043	0.932128
	Sample 898	-0.123121	0.287914	0.943122
	Sample 899	-0.057128	0.524283	0.959908
	Sample 900	-0.0214456	0.483761	0.930659
	Sample 901	-0.0689393	0.443068	0.950148
	Sample 902	-0.182494	0.675489	1.02434
	Sample 903	-0.110469	0.51731	0.968515
	Sample 904	-0.0515255	0.425893	0.90805
	Sample 905	-0.107942	0.474639	0.966463
	Sample 906	-0.0948887	0.405019	0.951789
	Sample 907	-0.0645588	0.429476	0.911561
	Sample 908	0.0414693	0.50021	0.896709
	Sample 909	-0.127776	0.535933	0.979311
	Sample 910	-0.0535202	0.502613	0.925862
	Sample 911	-0.0789772	0.41756	0.947679
	Sample 912	-0.0420258	0.462037	0.918262
	Sample 913	-0.125503	0.469105	0.987
	Sample 914	-0.107883	0.52514	0.975081
	Sample 915	-0.00936757	0.478821	0.864567
	Sample 916	-0.0477285	0.448136	0.91886
	Sample 917	-0.0704785	0.452603	0.930458
	Sample 918	-0.117693	0.392289	0.928511
	Sample 919	-0.128455	0.374352	0.947138
	Sample 920	-0.0302008	0.41671	0.891711
	Sample 921	-0.137357	0.43325	0.969103
	Sample 922	-0.099465	0.431685	0.952165
	Sample 923	-0.0290638	0.451426	0.867311
	Sample 924	-0.0328318	0.383378	0.917598
	Sample 925	-0.0782227	0.45255	0.953363
	Sample 926	-0.120965	0.478918	0.927637
	Sample 927	-0.176373	0.508742	0.996651
	Sample 928	-0.0776076	0.422032	0.969245
	Sample 929	-0.0156722	0.494909	0.94192
	Sample 930	-0.0887972	0.540956	0.973937
	Sample 931	-0.127302	0.458161	0.985445
	Sample 932	0.433191	-1.21578	1.41615
	Sample 933	-0.173504	0.409872	0.95693
	Sample 934	-0.090195	0.422224	0.932802
	Sample 935	-0.0391845	0.466106	0.905884
	Sample 936	-0.159452	0.497272	0.991833
	Sample 937	-0.0867741	0.434248	0.963287
	Sample 938	-0.0555351	0.454146	0.921842
	Sample 939	-0.111641	0.497495	0.942111
	Sample 940	-0.134603	0.472813	0.972393
	Sample 941	-0.11681	0.350002	0.929455
	Sample 942	-0.0853553	0.427796	0.944382
	Sample 943	-0.0547087	0.458225	0.95083
	Sample 944	-0.129977	0.411341	0.958679
	Sample 945	-0.144031	0.50261	0.94005
	Sample 946	-0.151365	0.421016	0.962356
	Sample 947	0.0127988	0.472932	0.864451
	Sample 948	-0.0994979	0.496391	0.963635
	Sample 949	-0.148537	0.374171	0.965005
	Sample 950	0.185997	1.3678	0.666987
	Sample 951	-0.0465635	0.396064	0.941178
	Sample 952	-0.113067	0.405962	0.935411
	Sample 953	-1.98282	0.96289	2.77473
	Sample 954	-0.224146	0.513072	1.02231
	Sample 955	-0.126995	0.417197	0.936813
	Sample 956	-0.142547	0.486977	0.977545
	Sample 957	-0.0469907	0.539475	0.939226
	Sample 958	-0.0928225	0.531561	0.926356
	Sample 959	-0.0988238	0.488026	0.984624
	Sample 960	-0.0376136	0.436565	0.87932
	Sample 961	-0.126396	0.443371	0.974183
	Sample 962	-0.10393	0.54788	0.947327
	Sample 963	-0.0713461	0.462114	0.943784
	Sample 964	-0.024033	0.45393	0.898588
	Sample 965	-0.0518952	0.485102	0.912463
	Sample 966	-0.107714	0.315223	0.918716
	Sample 967	-0.0396849	0.481091	0.891428
	Sample 968	-0.154726	0.495254	1.01535
	Sample 969	-0.0832753	0.443054	0.935955
	Sample 970	-0.176216	0.396761	0.9755
	Sample 971	-0.0700421	0.47951	0.939284
	Sample 972	-0.088192	0.585912	0.961925
	Sample 973	-0.120506	0.507128	0.951439
	Sample 974	-0.0330993	0.476101	0.937082
	Sample 975	-0.0670541	0.334396	0.919088
	Sample 976	-0.037681	0.438386	0.915673
	Sample 977	-0.12819	0.480736	0.956368
	Sample 978	-0.141167	0.421072	0.954909
	Sample 979	-0.053982	0.452378	0.927889
	Sample 980	-0.187068	0.536653	1.01481
	Sample 981	-0.0418338	0.38983	0.911811
	Sample 982	-0.15714	0.355209	0.924826
	Sample 983	-0.127913	0.4817	0.958525
	Sample 984	-0.0763993	0.474538	0.935344
	Sample 985	-0.100578	0.494644	0.926956
	Sample 986	-0.0564731	0.438667	0.946527
	Sample 987	-0.092785	0.515113	0.952082
	Sample 988	-0.108401	0.425897	0.936635
	Sample 989	-0.0735995	0.475217	0.953239
	Sample 990	-0.0403677	0.409107	0.92662
	Sample 991	-0.060515	0.370925	0.913809
	Sample 992	-0.103542	0.443116	0.938013
	Sample 993	-0.0434707	0.349353	0.948301
	Sample 994	-0.121593	0.46976	0.936924
	Sample 995	-0.16254	0.510952	0.997896
	Sample 996	-0.157976	0.411276	0.984398
	Sample 997	-0.233243	0.477632	1.02127
	Sample 998	-0.115017	0.60473	0.96188
	Sample 999	-0.155151	0.410707	0.982106
	Sample 1000	-0.112544	0.472148	0.953082
	Sample 1001	-0.219411	0.457332	0.986585
	Sample 1002	-0.113408	0.451695	0.960372
	Sample 1003	-0.142183	0.33048	0.93572
	Sample 1004	-0.077686	0.418353	0.94851
	Sample 1005	-0.134725	0.540112	0.954972
	Sample 1006	-0.12169	0.568065	0.968058
	Sample 1007	-0.184194	0.374065	0.996633
	Sample 1008	-0.153501	0.354288	0.948802
	Sample 1009	-0.0258244	0.514615	0.930746
	Sample 1010	-0.0813152	0.389907	0.951129
	Sample 1011	-0.105023	0.470988	0.943406
	Sample 1012	-0.0657777	0.474519	0.928072
	Sample 1013	-0.280437	0.560948	1.05998
	Sample 1014	-0.157823	0.491351	0.953286
	Sample 1015	-0.110358	0.477883	0.96384
	Sample 1016	-0.132441	0.487904	0.971795
	Sample 1017	-0.0516469	0.402277	0.907749
	Sample 1018	-0.267127	0.486455	1.01675
	Sample 1019	-0.0540378	0.394697	0.9401
	Sample 1020	-0.122369	0.460536	0.93823
	Sample 1021	-0.124303	0.46752	0.982757
	Sample 1022	-0.0804491	0.392876	0.942759
	Sample 1023	-0.063345	0.459296	0.966422
	Sample 1024	-0.155858	0.538368	1.00979
	Sample 1025	-0.0892158	0.411058	0.961414
	Sample 1026	-0.0753681	0.482874	0.916041
	Sample 1027	-0.0805389	0.405177	0.897071
	Sample 1028	-0.15909	0.532851	0.996006
	Sample 1029	-0.0317631	0.418273	0.930519
	Sample 1030	0.0442806	0.410866	0.855174
	Sample 1031	-0.0486742	0.380623	0.910301
	Sample 1032	-0.0962213	0.51917	0.940269
	Sample 1033	-0.0568034	0.4895	0.939959
	Sample 1034	-0.143717	0.531555	0.960177
	Sample 1035	-0.185865	0.573262	1.01057
	Sample 1036	-0.139513	0.541906	0.987142
	Sample 1037	-0.174135	0.524766	0.968768
	Sample 1038	-0.221055	0.433403	0.987938
	Sample 1039	-0.0974769	0.485429	0.969392
	Sample 1040	-0.0988606	0.525863	0.963425
	Sample 1041	-0.0446448	0.415456	0.931103
	Sample 1042	-0.107693	0.480349	0.953041
	Sample 1043	-0.113737	0.520719	0.976553
	Sample 1044	-0.0347379	0.488763	0.922071
	Sample 1045	-0.138775	0.367333	0.916534
	Sample 1046	-0.0925579	0.399503	0.939812
	Sample 1047	-0.0747352	0.363136	0.885087
	Sample 1048	-0.191439	0.566925	1.00833
	Sample 1049	-0.0545159	0.494697	0.911879
	Sample 1050	-0.0778032	0.508141	0.94197
	Sample 1051	-0.0911116	0.457792	0.921283
	Sample 1052	-0.145823	0.431067	0.972356
	Sample 1053	-0.210179	0.614475	0.997424
	Sample 1054	-0.0266835	0.524885	0.934984
	Sample 1055	-0.198042	0.519995	0.954902
	Sample 1056	-0.106502	0.38544	0.919663
	Sample 1057	-0.161526	0.404815	0.942972
	Sample 1058	-0.14859	0.383828	0.949414
	Sample 1059	-0.11325	0.373562	0.944807
	Sample 1060	-0.0634926	0.749543	0.94588
	Sample 1061	-0.194085	0.416447	0.981059
	Sample 1062	-0.160587	0.534724	1.01083
	Sample 1063	-0.109913	0.521358	0.931847
	Sample 1064	-0.160171	0.481268	0.991922
	Sample 1065	-0.0710796	0.485465	0.963913
	Sample 1066	-0.171521	0.382109	0.957565
	Sample 1067	-0.109915	0.495795	0.985942
	Sample 1068	-0.103933	0.387173	0.938304
	Sample 1069	-0.117799	0.413683	0.936371
	Sample 1070	-0.144018	0.568547	1.00444
	Sample 1071	-0.201944	0.451137	0.954945
	Sample 1072	-0.132849	0.407544	0.939826
	Sample 1073	-0.0687507	0.504739	0.94321
	Sample 1074	-0.0964344	0.494253	0.95663
	Sample 1075	-0.0233818	0.528688	0.939683
	Sample 1076	-0.188665	0.599081	1.01565
	Sample 1077	-0.128831	0.432877	0.967245
	Sample 1078	-0.129374	0.452286	0.959758
	Sample 1079	-0.119164	0.549735	0.98571
	Sample 1080	-0.118745	0.511491	0.959079
	Sample 1081	-0.0750787	0.501661	0.942775
	Sample 1082	-0.0691577	0.42129	0.946751
	Sample 1083	-0.11665	0.429872	0.95549
	Sample 1084	-0.0362908	0.450399	0.935895
	Sample 1085	-0.123474	0.527544	0.942454
	Sample 1086	-0.13671	0.457743	0.969897
	Sample 1087	-0.0728834	0.481231	0.942509
	Sample 1088	-0.126385	0.426969	0.929762
	Sample 1089	-0.119526	0.52266	0.978399
	Sample 1090	-0.0132269	0.776897	0.89917
	Sample 1091	-0.0848965	0.448673	0.900996
	Sample 1092	-0.100885	0.47731	0.961219
	Sample 1093	-0.0811043	0.447258	0.950004
	Sample 1094	-0.141941	0.430187	0.990962
	Sample 1095	-0.0585283	0.402062	0.938338
	Sample 1096	-0.11403	0.468341	0.968552
	Sample 1097	-0.131254	0.358544	0.959827
	Sample 1098	-0.0847212	0.560444	0.940029
	Sample 1099	-0.149218	0.460228	0.97376
	Sample 1100	-0.0782364	0.393277	0.953045
	Sample 1101	-0.106877	0.453946	0.93707
	Sample 1102	-0.0978452	0.448759	0.920667
	Sample 1103	-0.190371	0.427151	0.989603
	Sample 1104	-0.0976575	0.498449	0.939529
	Sample 1105	-0.135682	0.524848	0.944643
	Sample 1106	-0.0298678	0.455696	0.917613
	Sample 1107	n/a	n/a	n/a
	Sample 1108	-0.130566	0.410633	0.95131
	Sample 1109	-0.170263	0.445455	0.994506
	Sample 1110	-0.126649	0.406372	0.95932
	Sample 1111	-0.0197711	0.458373	0.904197
	Sample 1112	-0.0192057	0.453919	0.910849
	Sample 1113	-0.0746278	0.377053	0.935062
	Sample 1114	-0.117904	0.416726	0.980125
	Sample 1115	-0.0896739	0.431452	0.974555
	Sample 1116	-0.148283	0.450151	0.963358
	Sample 1117	-0.072968	0.35996	0.909214
	Sample 1118	-0.10739	0.430034	0.967874
	Sample 1119	-0.13895	0.375004	0.962576
	Sample 1120	0.00286759	0.46431	0.900648
	Sample 1121	-0.140064	0.49979	0.988376
	Sample 1122	-0.181131	0.340933	0.945453
	Sample 1123	-0.110653	0.390947	0.957904
	Sample 1124	-0.11786	0.429756	0.923604
	Sample 1125	-0.0472667	0.49005	0.933118
	Sample 1126	-0.0415092	0.523922	0.908071
	Sample 1127	-0.125342	0.446415	0.968351
	Sample 1128	-0.141024	0.442567	0.95309
	Sample 1129	-0.0128438	0.480074	0.885124
	Sample 1130	0.0196679	0.366792	0.872172
	Sample 1131	-0.0802472	0.424597	0.917569
	Sample 1132	-0.190643	0.51884	0.987817
	Sample 1133	-0.0972527	0.451738	0.95438
	Sample 1134	-0.127747	0.481662	0.958498
	Sample 1135	-0.0672031	0.470448	0.929356
	Sample 1136	-0.0908414	0.494293	0.938943
	Sample 1137	-0.0618031	0.40785	0.94503
	Sample 1138	-0.144057	0.363474	0.978935
	Sample 1139	-0.127223	0.559632	0.965873
	Sample 1140	-0.160132	0.391973	0.950979
	Sample 1141	-0.107193	0.463261	0.946179
	Sample 1142	-0.110719	0.590983	0.976302
	Sample 1143	-0.0808994	0.42029	0.908292
	Sample 1144	-0.121661	0.44587	0.995832
	Sample 1145	-0.0701655	0.454242	0.928276
	Sample 1146	-0.0329224	0.427309	0.867952
	Sample 1147	-0.128035	0.462289	0.919993
	Sample 1148	-0.137633	0.517943	0.986257
	Sample 1149	-0.172149	0.503846	0.979342
	Sample 1150	-0.215909	0.43957	0.996025
	Sample 1151	-0.145344	0.527647	0.973557
	Sample 1152	-0.15155	0.507107	0.981487
	Sample 1153	-0.200977	0.529949	0.994117
	Sample 1154	-0.128984	0.530827	0.995007
	Sample 1155	-0.10744	0.478209	0.975199
	Sample 1156	-0.0696563	0.500733	0.949288
	Sample 1157	-0.0939957	0.441076	0.95006
	Sample 1158	-0.143077	0.503415	1.00143
	Sample 1159	-0.143105	0.490728	0.967373
	Sample 1160	-0.0605398	0.486143	0.922325
	Sample 1161	-0.168792	0.417419	0.979051
	Sample 1162	-0.162191	0.41247	0.96289
	Sample 1163	-0.101353	0.460508	0.96201
	Sample 1164	-0.0809925	0.414527	0.951452
	Sample 1165	-0.144991	0.46834	0.985981
	Sample 1166	-0.188775	0.509994	0.987415
	Sample 1167	-0.250784	0.532175	1.03057
	Sample 1168	-0.0723589	0.425275	0.943793
	Sample 1169	-0.0960596	0.374952	0.913151
	Sample 1170	-0.0945623	0.43822	0.930255
	Sample 1171	-0.0716297	0.455502	0.901236
	Sample 1172	-0.0893439	0.372707	0.964051
	Sample 1173	-0.0187894	0.413327	0.938718
	Sample 1174	-0.0274779	0.527513	0.924655
	Sample 1175	-0.165133	0.489294	0.982864
	Sample 1176	-0.174572	0.454555	0.923201
	Sample 1177	-0.133261	0.4069	0.986475
	Sample 1178	-0.0192797	0.436014	0.912436
	Sample 1179	-0.0512802	0.45668	0.959235
	Sample 1180	-0.112019	0.476908	0.958915
	Sample 1181	-0.135988	0.41036	0.925717
	Sample 1182	-0.193259	0.500125	1.0021
	Sample 1183	-0.0374183	0.498269	0.915791
	Sample 1184	-0.0785116	0.483868	0.931494
	Sample 1185	-0.0738243	0.445678	0.950836
	Sample 1186	-0.113928	0.319053	0.952885
	Sample 1187	-0.0696293	0.459089	0.948198
	Sample 1188	-0.0459634	0.448289	0.929527
	Sample 1189	-0.319126	0.734357	1.15016
	Sample 1190	-0.0923953	0.481171	0.931073
	Sample 1191	-0.148895	0.42764	0.969296
	Sample 1192	-0.102395	0.476652	0.949442
	Sample 1193	-0.0785016	0.409445	0.933998
	Sample 1194	-0.0936625	0.453331	0.937512
	Sample 1195	-0.0494576	0.416462	0.882125
	Sample 1196	-0.121678	0.447392	0.934092
	Sample 1197	-0.100097	0.373199	0.948467
	Sample 1198	-0.228381	0.55098	1.01654
	Sample 1199	-0.104719	0.461362	0.941508
	Sample 1200	-0.0655378	0.470408	0.925166
	Sample 1201	-0.15626	0.494558	0.937278
	Sample 1202	-0.133069	0.632936	0.983853
	Sample 1203	-0.0888146	0.400221	0.908344
	Sample 1204	-0.0531124	0.576726	0.922755
	Sample 1205	-0.00408503	0.320275	0.924155
	Sample 1206	-0.0879284	0.545773	0.97525
	Sample 1207	-0.251027	0.44978	1.01587
	Sample 1208	-0.0465943	0.57393	0.920998
	Sample 1209	-0.199715	0.511146	0.990486
	Sample 1210	-0.103813	0.521045	0.951439
	Sample 1211	-0.12021	0.480845	0.952522
	Sample 1212	-0.0907131	0.412368	0.945429
	Sample 1213	-0.0604693	0.37992	0.922357
	Sample 1214	-0.0772237	0.474895	0.962025
	Sample 1215	-0.268923	0.702368	1.07557
	Sample 1216	-0.164857	0.488382	0.942274
	Sample 1217	-0.116362	0.465075	0.945057
	Sample 1218	-0.0835147	0.516897	0.895552
	Sample 1219	-0.192422	0.49545	1.00482
	Sample 1220	-0.148519	0.580138	1.00969
	Sample 1221	-0.197065	0.414567	0.970073
	Sample 1222	-0.147328	0.425833	0.888368
	Sample 1223	-0.158807	0.366923	0.971512
	Sample 1224	-0.0751653	0.41232	0.945342
	Sample 1225	-0.141179	0.521636	0.947399
	Sample 1226	-0.128871	0.472533	0.965784
	Sample 1227	-0.148162	0.535659	0.971444
	Sample 1228	-0.0664738	0.465185	0.909103
	Sample 1229	-0.174974	0.394084	0.917124
	Sample 1230	-0.116803	0.3926	0.965746
	Sample 1231	-0.0634878	0.443888	0.961405
	Sample 1232	-0.177385	0.42424	1.0015
	Sample 1233	-0.137376	0.409481	0.950769
	Sample 1234	-0.0891728	0.300985	0.920655
	Sample 1235	-0.095431	0.471088	0.920851
	Sample 1236	-0.0118735	0.342711	0.886021
	Sample 1237	-0.0862724	0.412137	0.925258
	Sample 1238	0.00834388	0.494849	0.853176
	Sample 1239	-0.0944967	0.531911	0.974624
	Sample 1240	-0.000742645	0.470217	0.885781
	Sample 1241	-0.123581	0.424947	0.978998
	Sample 1242	-0.0822933	0.461163	0.912806
	Sample 1243	-0.0851994	0.299392	0.910409
	Sample 1244	-0.0578592	0.419032	0.945286
	Sample 1245	-0.133658	0.447656	0.939812
	Sample 1246	-0.148976	0.528741	0.972309
	Sample 1247	-0.153048	0.496003	0.963558
	Sample 1248	-0.0871364	0.498409	0.934448
	Sample 1249	-0.12596	0.404007	0.938419
	Sample 1250	-0.108846	0.583494	0.959922
	Sample 1251	-0.0893026	0.40291	0.932708
	Sample 1252	-0.20026	0.456791	0.999582
	Sample 1253	-0.018441	0.441083	0.905221
	Sample 1254	-0.114984	0.39672	0.938333
	Sample 1255	-0.0348074	0.506149	0.917244
	Sample 1256	-0.0674259	0.466043	0.944842
	Sample 1257	-0.0228727	0.400855	0.919697
	Sample 1258	-0.0902316	0.542016	0.950672
	Sample 1259	-0.119997	0.48152	0.960699
	Sample 1260	-0.10513	0.326308	0.92846
	Sample 1261	-0.104731	0.455442	0.961246
	Sample 1262	-0.0729157	0.408539	0.904976
	Sample 1263	-0.141831	0.472055	0.97542
	Sample 1264	-0.164771	0.539792	0.972957
	Sample 1265	-0.100008	0.565272	0.945718
	Sample 1266	-0.163442	0.456411	0.967041
	Sample 1267	-0.11046	0.424618	0.947958
	Sample 1268	-0.00369263	0.429643	0.906396
	Sample 1269	-0.10278	0.457223	0.985185
	Sample 1270	-0.140636	0.548912	0.957765
	Sample 1271	-0.0571283	0.518262	0.934767
	Sample 1272	-0.136633	0.414697	0.97391
	Sample 1273	-0.0912308	0.411949	0.925897
	Sample 1274	-0.204618	0.502823	0.996266
	Sample 1275	-0.112378	0.371137	0.957606
	Sample 1276	-0.0868192	0.425086	0.966493
	Sample 1277	-0.0402635	0.485438	0.942436
	Sample 1278	-0.129412	0.53212	0.944983
	Sample 1279	-0.0655363	0.476644	0.945655
	Sample 1280	-0.134893	0.397391	0.957829
	Sample 1281	-0.0822539	0.410351	0.947059
	Sample 1282	-0.120762	0.479677	0.95498
	Sample 1283	-0.0534749	0.399537	0.932119
	Sample 1284	-0.18296	0.418681	0.967265
	Sample 1285	-0.0245023	0.486491	0.927457
	Sample 1286	-0.0595857	0.337663	0.937706
	Sample 1287	-0.0908309	0.368107	0.960854
	Sample 1288	0.00693181	0.475178	0.887258
	Sample 1289	-0.0927238	0.337771	0.950658
	Sample 1290	-0.1053	0.450499	0.971709
	Sample 1291	-0.0888422	0.405957	0.93767
	Sample 1292	0.026039	0.518278	0.811216
	Sample 1293	-0.0335013	0.556158	0.924653
	Sample 1294	-0.0386297	0.511401	0.911825
	Sample 1295	-0.0748664	0.44449	0.941379
	Sample 1296	-0.0966565	0.370415	0.949672
	Sample 1297	-0.1077	0.461816	0.974787
	Sample 1298	-0.102577	0.47552	0.941673
	Sample 1299	-0.139243	0.404761	0.934642
	Sample 1300	-0.0628045	0.463054	0.940392
	Sample 1301	-0.0869828	0.409067	0.942625
	Sample 1302	-0.119673	0.506406	0.924951
	Sample 1303	-0.0974407	0.481785	0.945679
	Sample 1304	-0.142867	0.46587	0.975707
	Sample 1305	-0.03034	0.362022	0.924994
	Sample 1306	-0.115235	0.487377	0.927454
	Sample 1307	-0.151299	0.486512	0.976222
	Sample 1308	-0.153611	0.439803	0.965757
	Sample 1309	-0.0898757	0.472099	0.934011
	Sample 1310	-0.182954	0.506828	0.951592
	Sample 1311	-0.120605	0.457993	0.948571
	Sample 1312	-0.184367	0.437321	0.967669
	Sample 1313	-0.14315	0.420161	0.973218
	Sample 1314	-0.111625	0.425796	0.973898
	Sample 1315	-0.0773813	0.532847	0.931988
	Sample 1316	-0.12211	0.462166	0.962137
	Sample 1317	-0.099473	0.51042	0.952608
	Sample 1318	-0.208095	0.493233	0.975896
	Sample 1319	-0.0774389	0.419975	0.893641
	Sample 1320	-0.132871	0.462465	0.952213
	Sample 1321	-0.0966404	0.481547	0.951099
	Sample 1322	-0.190912	0.429972	0.989244
	Sample 1323	-0.1147	0.547664	0.972465
	Sample 1324	-0.160197	0.520346	0.999313
	Sample 1325	-0.165221	0.439509	1.00113
	Sample 1326	-0.0983451	0.444962	0.945319
	Sample 1327	-0.0267686	0.438921	0.918853
	Sample 1328	-0.0535602	0.424161	0.943218
	Sample 1329	-0.0759394	0.461346	0.94353
	Sample 1330	-0.171161	0.63998	1.02078
	Sample 1331	-0.406267	0.6701	1.17661
	Sample 1332	-0.124636	0.356061	0.91313
	Sample 1333	-0.104133	0.461793	0.94372
	Sample 1334	-0.0230107	0.449749	0.923914
	Sample 1335	-0.0334487	0.493012	0.948461
	Sample 1336	-0.0516209	0.698235	0.96086
	Sample 1337	-0.0925247	0.40511	0.959734
	Sample 1338	-0.0669628	0.463168	0.928911
	Sample 1339	-0.0626387	0.425307	0.924187
	Sample 1340	-0.065307	0.432912	0.953358
	Sample 1341	-0.0634506	0.521274	0.938542
	Sample 1342	-0.050226	0.440989	0.89588
	Sample 1343	-0.0261077	0.477462	0.913636
	Sample 1344	-0.0618307	0.473428	0.951137
	Sample 1345	-0.112924	0.369519	0.973859
	Sample 1346	-0.0132639	0.43457	0.891167
	Sample 1347	-0.185484	0.44876	0.954108
	Sample 1348	-0.151572	0.358204	0.904736
	Sample 1349	-0.106749	0.43253	0.930053
	Sample 1350	-0.115426	0.374343	0.909579
	Sample 1351	-0.132974	0.443487	0.935308
	Sample 1352	-0.0782629	0.487767	0.933882
	Sample 1353	-0.11376	0.444276	0.963934
	Sample 1354	-0.0726645	0.474078	0.922134
	Sample 1355	-0.195065	0.505441	0.98759
	Sample 1356	-0.0724119	0.398941	0.952092
	Sample 1357	-0.0857149	0.421776	0.931958
	Sample 1358	-0.0998165	0.504988	0.964824
	Sample 1359	-0.0143385	0.447425	0.895313
	Sample 1360	-0.126446	0.472512	0.969666
	Sample 1361	-0.157705	0.478519	0.984945
	Sample 1362	-0.0859068	0.434481	0.957352
	Sample 1363	-0.0351615	0.474131	0.887196
	Sample 1364	-0.0118574	0.483436	0.902663
	Sample 1365	-0.0731978	0.476894	0.970313
	Sample 1366	0.452303	1.20102	0.340425
	Sample 1367	-0.182362	0.424307	0.960478
	Sample 1368	-0.102836	0.362616	0.922783
	Sample 1369	-0.0504531	0.502181	0.952971
	Sample 1370	-0.0792947	0.52934	0.940266
	Sample 1371	-0.0604125	0.522647	0.920618
	Sample 1372	-0.210686	0.442757	0.944963
	Sample 1373	-0.0872272	0.423888	0.96326
	Sample 1374	-0.138966	0.489569	1.00108
	Sample 1375	-0.0532374	0.420656	0.908249
	Sample 1376	0.00522273	0.429241	0.871688
	Sample 1377	-0.0694389	0.492562	0.935404
	Sample 1378	-0.0937464	0.452049	0.941724
	Sample 1379	-0.19996	0.391973	0.956157
	Sample 1380	-0.185348	0.42986	0.99989
	Sample 1381	-0.0657817	0.4383	0.939117
	Sample 1382	-0.188391	0.510286	0.971818
	Sample 1383	-0.0598941	0.406569	0.908137
	Sample 1384	-0.0695706	0.522293	0.952689
	Sample 1385	-0.0958919	0.457383	0.939998
	Sample 1386	-0.163349	0.383072	0.964291
	Sample 1387	-0.257507	0.544715	1.00615
	Sample 1388	-0.0911573	0.459786	0.952411
	Sample 1389	-0.0854834	0.418596	0.931061
	Sample 1390	-0.0994493	0.450783	0.952493
	Sample 1391	-0.161942	0.464157	0.992193
	Sample 1392	-0.115452	0.43069	0.943154
	Sample 1393	-0.087141	0.41673	0.932874
	Sample 1394	-0.102907	0.365055	0.955659
	Sample 1395	-0.108994	0.474809	0.967797
	Sample 1396	-0.203958	0.444286	0.982773
	Sample 1397	-0.135899	0.462353	0.957268
	Sample 1398	-0.180161	0.470186	0.99497
	Sample 1399	-0.110274	0.293132	0.915698
	Sample 1400	-0.0307187	0.462126	0.925619
	Sample 1401	-0.170052	0.349836	0.965354
	Sample 1402	-0.0791543	0.368772	0.924995
	Sample 1403	-0.102239	0.400144	0.937171
	Sample 1404	-0.163701	0.252984	0.947315
	Sample 1405	-0.0986393	0.494029	0.947447
	Sample 1406	-0.107101	0.448387	0.954236
	Sample 1407	-0.0117448	0.47351	0.921778
	Sample 1408	-0.163326	0.505054	1.00445
	Sample 1409	-0.0815662	0.416165	0.910133
	Sample 1410	0.00638374	0.419867	0.898971
	Sample 1411	-0.12261	0.427635	0.96768
	Sample 1412	-0.0801383	0.417771	0.949981
	Sample 1413	-0.108392	0.457582	0.969591
	Sample 1414	-0.00505385	0.425813	0.919997
	Sample 1415	-0.216828	0.478325	0.997381
	Sample 1416	-0.067777	0.472527	0.930396
	Sample 1417	-0.124159	0.442739	0.958685
	Sample 1418	-0.0817991	0.407163	0.932582
	Sample 1419	-0.216107	0.405623	0.997002
	Sample 1420	-0.0901852	0.502104	0.963921
	Sample 1421	-0.0788851	0.442456	0.949719
	Sample 1422	-0.126173	0.349646	0.976566
	Sample 1423	0.0954589	1.42493	0.785453
	Sample 1424	-0.0704833	0.394088	0.941714
	Sample 1425	-0.107855	0.366015	0.945763
	Sample 1426	-0.171211	0.479361	1.00849
	Sample 1427	-0.0538067	0.44451	0.943916
	Sample 1428	-0.106052	0.457935	0.975936
	Sample 1429	-0.0676101	0.453319	0.951212
	Sample 1430	-0.0941986	0.458984	0.933111
	Sample 1431	-0.115014	0.41344	0.947304
	Sample 1432	-0.185412	0.455968	0.954918
	Sample 1433	-0.150994	0.42222	0.948107
	Sample 1434	-0.0384457	0.461902	0.938921
	Sample 1435	-0.141898	0.417741	0.964153
	Sample 1436	-0.18031	0.461168	0.959474
	Sample 1437	-0.0722195	0.451328	0.943358
	Sample 1438	-0.0967171	0.372662	0.928969
	Sample 1439	-0.146311	0.439198	0.94842
	Sample 1440	-0.127502	0.429434	0.96189
	Sample 1441	-0.0828619	0.478874	0.956843
	Sample 1442	-0.00513673	0.307315	0.856077
	Sample 1443	-0.0423959	0.476732	0.928076
	Sample 1444	-0.121479	0.413521	0.927162
	Sample 1445	-0.0919166	0.516529	0.934357
	Sample 1446	0.0195461	0.494577	0.88185
	Sample 1447	-0.097836	0.518522	0.963249
	Sample 1448	-0.0761485	0.417567	0.923939
	Sample 1449	-0.107177	0.489871	0.909565
	Sample 1450	-0.100474	0.451617	0.933911
	Sample 1451	-0.158014	0.560834	0.952594
	Sample 1452	-0.0718694	0.331852	0.91308
	Sample 1453	-0.136204	0.491816	0.979279
	Sample 1454	-0.122334	0.425134	0.915456
	Sample 1455	-0.145067	0.486527	0.962806
	Sample 1456	-0.0256865	0.395011	0.9315
	Sample 1457	-0.172554	0.537971	0.948308
	Sample 1458	-0.146996	0.492075	0.979653
	Sample 1459	-0.0594091	0.534578	0.929587
	Sample 1460	-0.0940393	0.444998	0.959606
	Sample 1461	-0.0365786	0.427751	0.931371
	Sample 1462	-0.194113	0.525707	1.00078
	Sample 1463	-0.115467	0.452579	0.940593
	Sample 1464	-0.0530308	0.425783	0.941721
	Sample 1465	-0.0349336	0.381344	0.943437
	Sample 1466	-0.127472	0.578609	0.987076
	Sample 1467	-0.0511753	0.419103	0.944398
	Sample 1468	-0.133182	0.396634	0.960207
	Sample 1469	-0.136959	0.452048	0.964766
	Sample 1470	-0.111689	0.501449	0.937676
	Sample 1471	-0.0328511	0.42478	0.916107
	Sample 1472	-0.120832	0.38541	0.941873
	Sample 1473	-0.0996171	0.372345	0.941612
	Sample 1474	-0.0650973	0.466246	0.912849
	Sample 1475	-0.147236	0.526807	0.939392
	Sample 1476	-0.151371	0.503008	0.972907
	Sample 1477	-0.103137	0.497993	0.92766
	Sample 1478	-0.157604	0.486878	0.973539
	Sample 1479	0.000951688	0.39637	0.900476
	Sample 1480	-0.0712265	0.466083	0.917989
	Sample 1481	-0.144866	0.39857	0.97453
	Sample 1482	-0.111186	0.465373	0.95331
	Sample 1483	-0.0756935	0.498783	0.965113
	Sample 1484	-0.0403664	0.274413	0.928023
	Sample 1485	-0.0932557	0.433962	0.903784
	Sample 1486	-0.058291	0.430626	0.893311
	Sample 1487	-0.156057	0.542187	1.01326
	Sample 1488	-0.0802649	0.464376	0.977288
	Sample 1489	-0.151958	0.509444	0.955602
	Sample 1490	-0.171953	0.451446	0.982343
	Sample 1491	-0.0524542	0.433709	0.923847
	Sample 1492	-0.121207	0.451743	0.98003
	Sample 1493	-0.184922	0.497172	1.01863
	Sample 1494	-0.0178144	0.447686	0.896403
	Sample 1495	-0.160283	0.39732	0.979962
	Sample 1496	-0.0526016	0.475764	0.929057
	Sample 1497	-0.0454349	0.434999	0.914176
	Sample 1498	-0.142699	0.393004	0.963309
	Sample 1499	-0.0642892	0.471065	0.949833
	Sample 1500	0.0142471	0.410186	0.902655
	Sample 1501	-0.155962	0.544074	1.00743
	Sample 1502	-0.0774378	0.502872	0.914356
	Sample 1503	-0.153541	0.422053	0.94283
	Sample 1504	-0.152104	0.510906	1.00897
	Sample 1505	-0.0123372	0.487072	0.914638
	Sample 1506	-0.108911	0.463143	0.96563
	Sample 1507	-0.149856	0.480117	0.975301
	Sample 1508	-0.125118	0.369593	0.972602
	Sample 1509	-0.0293699	0.486428	0.919553
	Sample 1510	-0.0871985	0.457131	0.942666
	Sample 1511	-0.16193	0.408769	0.955642
	Sample 1512	-0.128934	0.403588	0.955505
	Sample 1513	-0.0489044	0.505552	0.931282
	Sample 1514	-0.0472483	0.487085	0.928936
	Sample 1515	-0.0764659	0.409572	0.952905
	Sample 1516	-0.15371	0.597637	0.984333
	Sample 1517	-0.0331661	0.461308	0.917202
	Sample 1518	-0.132481	0.424821	0.973485
	Sample 1519	-0.0324038	0.464637	0.882031
	Sample 1520	n/a	n/a	n/a
	Sample 1521	-0.0798707	0.445526	0.946831
	Sample 1522	-0.125599	0.567656	0.993676
	Sample 1523	-0.0678369	0.562999	0.965558
	Sample 1524	-0.132598	0.411816	0.961409
	Sample 1525	-0.115317	0.432324	0.937937
	Sample 1526	-0.1596	0.487275	0.980465
	Sample 1527	-0.134178	0.491919	0.952219
	Sample 1528	-0.172246	0.466823	0.994426
	Sample 1529	-0.220321	0.516349	1.01685
	Sample 1530	-0.100322	0.379586	0.938228
	Sample 1531	-0.0151418	0.460807	0.897685
	Sample 1532	-0.0832204	0.470559	0.936124
	Sample 1533	-0.102724	0.409232	0.925411
	Sample 1534	-0.137733	0.516024	0.954923
	Sample 1535	-0.0796984	0.357492	0.890286
	Sample 1536	-0.170531	0.615278	0.988955
	Sample 1537	-0.157459	0.47108	0.954665
	Sample 1538	-0.0259498	0.431548	0.920346
	Sample 1539	-0.0949576	0.530096	0.938539
	Sample 1540	-0.0363087	0.433268	0.875003
	Sample 1541	-0.0944197	0.484453	0.946683
	Sample 1542	0.00871233	0.427162	0.913401
	Sample 1543	-0.116795	0.441457	0.960599
	Sample 1544	-0.0863968	0.428125	0.961092
	Sample 1545	-0.0497082	0.419207	0.940931
	Sample 1546	-0.0626318	0.462581	0.932336
	Sample 1547	-0.0640952	0.506521	0.951733
	Sample 1548	-0.0609107	0.515367	0.934957
	Sample 1549	-0.0721663	0.545746	0.91386
	Sample 1550	-0.0592849	0.398687	0.905466
	Sample 1551	-0.0701239	0.439299	0.944938
	Sample 1552	-0.0405476	0.500343	0.932337
	Sample 1553	-0.0324736	0.438767	0.916141
	Sample 1554	-0.19973	0.724435	1.0646
	Sample 1555	0.00618131	0.467917	0.926086
	Sample 1556	0.203422	1.42307	0.624886
	Sample 1557	-0.0921937	0.428717	0.960878
	Sample 1558	-0.130316	0.406641	0.92314
	Sample 1559	-0.165867	0.421926	0.962956
	Sample 1560	-0.082241	0.533752	0.876097
	Sample 1561	-0.08775	0.449202	0.94348
	Sample 1562	-0.199321	0.507725	0.990396
	Sample 1563	0.0108942	0.28895	0.909314
	Sample 1564	-0.0729552	0.393894	0.932146
	Sample 1565	-0.125853	0.459435	0.968437
	Sample 1566	-0.0993774	0.523348	0.972677
	Sample 1567	-0.0405125	0.409366	0.931109
	Sample 1568	-0.156468	0.518795	0.995617
	Sample 1569	-0.176244	0.453287	0.965877
	Sample 1570	-0.101377	0.475328	0.978814
	Sample 1571	-0.0872675	0.497215	0.930006
	Sample 1572	-0.00376076	0.361035	0.89382
	Sample 1573	-0.0769314	0.456005	0.952391
	Sample 1574	-0.171817	0.410371	0.991951
	Sample 1575	-0.0594058	0.489486	0.934662
	Sample 1576	-0.060744	0.483946	0.879545
	Sample 1577	-0.0785237	0.536137	0.928553
	Sample 1578	-0.112627	0.634348	0.995524
	Sample 1579	-0.153939	0.565276	0.986906
	Sample 1580	-0.0395149	0.611146	0.934096
	Sample 1581	-0.120723	0.484758	0.980047
	Sample 1582	-0.105929	0.39647	0.9329
	Sample 1583	-0.173503	0.535869	1.01231
	Sample 1584	-0.185592	0.459712	0.971722
	Sample 1585	-0.128412	0.340668	0.880462
	Sample 1586	-0.201071	0.498922	1.00715
	Sample 1587	-0.107468	0.51936	0.97982
	Sample 1588	-0.140872	0.424247	0.958832
	Sample 1589	-0.159936	0.516954	0.990673
	Sample 1590	-0.15408	0.453558	0.996988
	Sample 1591	-0.0196737	0.46913	0.928001
	Sample 1592	-0.0834377	0.372024	0.931987
	Sample 1593	-0.105929	0.408493	0.951753
	Sample 1594	-0.110496	0.4351	0.971807
	Sample 1595	-0.0914632	0.511627	0.967149
	Sample 1596	-0.168446	0.475047	0.961455
	Sample 1597	-0.0921368	0.379861	0.940485
	Sample 1598	-0.165961	0.444397	0.966603
	Sample 1599	-0.0664498	0.456997	0.915345
	Sample 1600	-0.0804843	0.403349	0.895455
	Sample 1601	-0.0746431	0.503474	0.916988
	Sample 1602	-0.246456	0.431516	0.948204
	Sample 1603	-0.187391	0.465644	1.01073
	Sample 1604	-0.0714622	0.379231	0.939037
	Sample 1605	-0.0495583	0.395092	0.914394
	Sample 1606	-0.083215	0.317079	0.934861
	Sample 1607	-0.10975	0.534919	0.974943
	Sample 1608	-0.00742484	0.427759	0.908551
	Sample 1609	-0.0352049	0.45033	0.848174
	Sample 1610	-0.138535	0.552036	0.984671
	Sample 1611	-0.224088	0.497165	1.00606
	Sample 1612	-0.040732	0.380461	0.936097
	Sample 1613	0.0239443	0.467292	0.888376
	Sample 1614	-0.141466	0.464478	0.942105
	Sample 1615	-0.113988	0.463673	0.948031
	Sample 1616	-0.0361801	0.454608	0.918057
	Sample 1617	-0.0308564	0.383224	0.915391
	Sample 1618	-0.0988364	0.492362	0.95975
	Sample 1619	-0.121035	0.464674	0.963525
	Sample 1620	-0.0273298	0.335445	0.916165
	Sample 1621	-0.118917	0.455937	0.96661
	Sample 1622	-0.0256811	0.431873	0.901803
	Sample 1623	-0.0426566	0.398878	0.907406
	Sample 1624	-0.103632	0.515924	0.941424
	Sample 1625	-0.0966397	0.444314	0.969857
	Sample 1626	-0.126929	0.518552	0.959566
	Sample 1627	-0.0691281	0.305406	0.917147
	Sample 1628	-0.113685	0.347845	0.943569
	Sample 1629	-0.0137181	0.48074	0.906
	Sample 1630	-0.207352	0.477959	0.959273
	Sample 1631	0.0140465	0.445335	0.91101
	Sample 1632	-0.0935768	0.485853	0.945669
	Sample 1633	-0.103198	0.48666	0.976081
	Sample 1634	-0.231327	0.444329	1.02082
	Sample 1635	-0.076941	0.447178	0.925491
	Sample 1636	-0.144094	0.490805	0.978634
	Sample 1637	-0.058842	0.353712	0.89175
	Sample 1638	-0.066704	0.421894	0.857345
	Sample 1639	-0.0530598	0.357648	0.877055
	Sample 1640	-0.0154449	0.48615	0.914917
	Sample 1641	-0.107364	0.432557	0.939287
	Sample 1642	-0.0844009	0.448287	0.92728
	Sample 1643	-0.0266537	0.434715	0.924592
	Sample 1644	-0.0682437	0.494249	0.902644
	Sample 1645	-0.184069	0.43724	1.0029
	Sample 1646	-0.116225	0.400446	0.953106
	Sample 1647	-0.152398	0.413073	0.959944
	Sample 1648	-0.0782707	0.294245	0.948785
	Sample 1649	-0.181065	0.526704	1.00011
	Sample 1650	-0.150483	0.479935	0.979318
	Sample 1651	-0.0618381	0.497969	0.933651
	Sample 1652	-0.0586616	0.475388	0.922823
	Sample 1653	-0.0513232	0.567588	0.893675
	Sample 1654	-0.145115	0.362466	0.960945
	Sample 1655	-0.152882	0.439513	0.958129
	Sample 1656	-0.038426	0.452772	0.896499
	Sample 1657	-0.0903533	0.317312	0.901569
	Sample 1658	-0.055366	0.317643	0.890664
	Sample 1659	-0.0916248	0.429391	0.897237
	Sample 1660	-0.0778606	0.3612	0.946958
	Sample 1661	-0.0759163	0.47088	0.957531
	Sample 1662	-0.075721	0.482413	0.946967
	Sample 1663	-0.172307	0.602886	1.00476
	Sample 1664	-0.154478	0.415083	0.957948
	Sample 1665	-0.0362828	0.45164	0.958137
	Sample 1666	-0.0717846	0.459341	0.937956
	Sample 1667	-0.0992346	0.366428	0.927563
	Sample 1668	-0.120496	0.521022	0.932752
	Sample 1669	-0.0487417	0.444267	0.918442
	Sample 1670	-0.0359748	0.551521	0.900604
	Sample 1671	-0.0173339	0.359413	0.876456
	Sample 1672	-0.124304	0.510458	0.974766
	Sample 1673	-0.498881	0.929593	1.37964
	Sample 1674	-0.10395	0.446961	0.952147
	Sample 1675	0.00557727	0.493865	0.875355
	Sample 1676	-0.0996837	0.569425	0.974743
	Sample 1677	-0.0896767	0.460998	0.938287
	Sample 1678	-0.112732	0.457672	0.9336
	Sample 1679	-0.0783628	0.499571	0.949543
	Sample 1680	-0.0969655	0.405719	0.926555
	Sample 1681	-0.129434	0.350792	0.944241
	Sample 1682	-0.154894	0.664042	1.00206
	Sample 1683	-0.0576503	0.437718	0.924352
	Sample 1684	-0.175162	0.421935	0.982621
	Sample 1685	-0.126125	0.491444	0.960481
	Sample 1686	-0.0558261	0.428316	0.957869
	Sample 1687	0.000812941	0.476654	0.886874
	Sample 1688	-0.100578	0.382903	0.924469
	Sample 1689	-0.102854	0.41095	0.958751
	Sample 1690	-0.035551	0.333602	0.881074
	Sample 1691	-0.0105683	0.503176	0.913892
	Sample 1692	-0.0623216	0.543705	0.927609
	Sample 1693	-0.114786	0.470615	0.94937
	Sample 1694	-0.00673013	0.397587	0.881625
	Sample 1695	-0.0397506	0.355115	0.909046
	Sample 1696	-0.0885063	0.464869	0.956032
	Sample 1697	-0.130629	0.477563	0.978446
	Sample 1698	-0.162198	0.520018	0.967589
	Sample 1699	-0.00919168	0.473306	0.924578
	Sample 1700	-0.0647178	0.465314	0.93025
	Sample 1701	-0.161353	0.488955	0.977882
	Sample 1702	-0.149999	0.483442	0.987919
	Sample 1703	-0.0565002	0.48982	0.927027
	Sample 1704	-0.123577	0.438566	0.97072
	Sample 1705	-0.0428905	0.453367	0.908161
	Sample 1706	0.0150387	0.460955	0.874448
	Sample 1707	-0.113513	0.458375	0.933804
	Sample 1708	-0.111615	0.407991	0.95949
	Sample 1709	-0.125629	0.498116	0.986303
	Sample 1710	-0.109811	0.459736	0.926671
	Sample 1711	0.0289427	0.352438	0.871155
	Sample 1712	-0.177173	0.499935	1.0039
	Sample 1713	-0.0627203	0.396938	0.920886
	Sample 1714	-0.151909	0.481866	0.966959
	Sample 1715	-0.0768342	0.494863	0.977541
	Sample 1716	-0.0945747	0.522345	0.927427
	Sample 1717	-0.136876	0.470258	0.979575
	Sample 1718	-0.0422841	0.427239	0.91821
	Sample 1719	-0.0542819	0.544388	0.953524
	Sample 1720	-0.180465	0.502171	0.993325
	Sample 1721	-0.0449955	0.423398	0.927435
	Sample 1722	-0.0639193	0.372101	0.948509
	Sample 1723	-0.161349	0.404551	0.983134
	Sample 1724	-0.101949	0.408905	0.889701
	Sample 1725	-0.0189169	0.398203	0.902882
	Sample 1726	-0.124855	0.590569	0.979001
	Sample 1727	-0.0865777	0.404245	0.954729
	Sample 1728	-0.0672317	0.35772	0.953971
	Sample 1729	-0.0759699	0.415255	0.950003
	Sample 1730	-0.152942	0.48513	0.969256
	Sample 1731	-0.0726439	0.427906	0.922958
	Sample 1732	-0.0668845	0.412687	0.9105
	Sample 1733	-0.26345	0.530695	1.00886
	Sample 1734	-0.0823757	0.574038	0.937592
	Sample 1735	-0.0267908	0.499624	0.908608
	Sample 1736	-0.0675492	0.466376	0.927683
	Sample 1737	-0.0283499	0.38107	0.910772
	Sample 1738	-0.102662	0.537584	0.96481
	Sample 1739	-0.113159	0.438964	0.941965
	Sample 1740	-0.0603691	0.366713	0.921019
	Sample 1741	-0.0628665	0.42271	0.912372
	Sample 1742	-0.13218	0.497062	0.953819
	Sample 1743	-0.0778293	0.42024	0.944505
	Sample 1744	-0.0899246	0.498692	0.976199
	Sample 1745	-0.0526981	0.452463	0.941503
	Sample 1746	-0.0387078	0.430734	0.918369
	Sample 1747	-0.127787	0.424862	0.942752
	Sample 1748	-0.129261	0.364804	0.95303
	Sample 1749	-0.119694	0.490969	0.969285
	Sample 1750	-0.0818969	0.46661	0.972597
	Sample 1751	-0.0927253	0.418479	0.902461
	Sample 1752	-0.120636	0.417955	0.97137
	Sample 1753	-0.103333	0.463377	0.94234
	Sample 1754	-0.0747493	0.476192	0.929269
	Sample 1755	-0.160724	0.408433	0.967512
	Sample 1756	-0.0615447	0.464488	0.907818
	Sample 1757	-0.120176	0.463019	0.970491
	Sample 1758	-0.0368074	0.470678	0.887614
	Sample 1759	-0.0195804	0.457445	0.90002
	Sample 1760	-0.0391581	0.398723	0.92778
	Sample 1761	-0.0874911	0.529099	0.944516
	Sample 1762	-0.119662	0.466167	0.956349
	Sample 1763	-0.186542	0.461841	0.970834
	Sample 1764	-0.0926749	0.443116	0.979343
	Sample 1765	-0.127661	0.383571	0.95068
	Sample 1766	-0.0547462	0.443777	0.951241
	Sample 1767	-0.15379	0.404927	0.930817
	Sample 1768	-0.112252	0.517685	0.94981
	Sample 1769	-0.129659	0.430441	0.98355
	Sample 1770	-0.13098	0.474778	0.974181
	Sample 1771	-0.136673	0.490158	0.985739
	Sample 1772	-0.12015	0.366426	0.964863
	Sample 1773	-0.0849913	0.416889	0.932444
	Sample 1774	-0.0682998	0.504296	0.948314
	Sample 1775	-0.106176	0.461341	0.972643
	Sample 1776	-0.102585	0.40376	0.933615
	Sample 1777	-0.0616292	0.495894	0.941452
	Sample 1778	-0.173086	0.48897	0.972302
	Sample 1779	-0.0278805	0.503249	0.935499
	Sample 1780	-0.153961	0.40226	0.975797
	Sample 1781	-0.075488	0.516873	0.958985
	Sample 1782	-0.0845499	0.539263	0.954299
	Sample 1783	-0.0595972	0.456146	0.91145
	Sample 1784	-0.175401	0.505389	0.975389
	Sample 1785	-0.0955641	0.475558	0.963752
	Sample 1786	-0.0509523	0.42325	0.947958
	Sample 1787	-0.049512	0.525021	0.920917
	Sample 1788	-0.11748	0.435854	0.962914
	Sample 1789	0.0476642	0.524655	0.895983
	Sample 1790	-0.167292	0.483057	0.965882
	Sample 1791	-0.120134	0.478505	0.942113
	Sample 1792	-0.0494205	0.321198	0.937306
	Sample 1793	-0.0539434	0.414187	0.905653
	Sample 1794	-0.0923682	0.336517	0.919805
	Sample 1795	-0.0388577	0.599817	0.909252
	Sample 1796	-0.163439	0.455285	0.955093
	Sample 1797	n/a	n/a	n/a
	Sample 1798	-0.190231	0.391221	0.983821
	Sample 1799	-0.145733	0.49827	0.953834
	Sample 1800	-0.0686439	0.434306	0.917828
	Sample 1801	-0.150773	0.28518	0.909238
	Sample 1802	-0.171935	0.536246	0.972068
	Sample 1803	-0.126091	0.433606	0.966707
	Sample 1804	-0.231591	0.452433	0.978339
	Sample 1805	-0.117221	0.420111	0.94716
	Sample 1806	-0.141147	0.499603	0.920269
	Sample 1807	-0.208685	0.478966	1.00308
	Sample 1808	-0.0817057	0.381415	0.921332
	Sample 1809	-0.105397	0.458273	0.966171
	Sample 1810	-0.122822	0.422434	0.97069
	Sample 1811	-0.0943717	0.471785	0.967196
	Sample 1812	-0.190976	0.447458	1.00263
	Sample 1813	-0.0735278	0.432144	0.92929
	Sample 1814	0.0141483	0.548601	0.911613
	Sample 1815	-0.137377	0.512363	0.972829
	Sample 1816	-0.176819	0.402497	0.949019
	Sample 1817	-0.0741639	0.361381	0.955596
	Sample 1818	-0.0496851	0.474849	0.904243
	Sample 1819	-0.157058	0.418306	0.993368
	Sample 1820	-0.0564689	0.398389	0.893497
	Sample 1821	-0.12638	0.432289	0.926311
	Sample 1822	-0.122269	0.453243	0.974625
	Sample 1823	-0.0857782	0.483444	0.940167
	Sample 1824	-0.110286	0.435774	0.942525
	Sample 1825	-0.152803	0.414395	0.954071
	Sample 1826	-0.0733061	0.522986	0.95564
	Sample 1827	-0.13132	0.38073	0.931274
	Sample 1828	0.00108602	0.429388	0.857334
	Sample 1829	-0.0718753	0.38431	0.920557
	Sample 1830	-0.125307	0.399687	0.948004
	Sample 1831	-0.0572488	0.427507	0.92744
	Sample 1832	-0.116921	0.423458	0.919653
	Sample 1833	-0.181978	0.518535	0.983032
	Sample 1834	-0.0375616	0.338759	0.92128
	Sample 1835	n/a	n/a	n/a
	Sample 1836	-0.124752	0.536511	0.979143
	Sample 1837	-0.0900322	0.43916	0.926031
	Sample 1838	-0.0454491	0.442131	0.92852
	Sample 1839	-0.141484	0.441166	0.951395
	Sample 1840	-0.100146	0.366135	0.953332
	Sample 1841	-0.131673	0.530795	0.91639
	Sample 1842	0.0326262	0.458038	0.877433
	Sample 1843	-0.0128217	0.404181	0.911398
	Sample 1844	-0.233138	0.478991	1.007
	Sample 1845	-0.0736411	0.342336	0.906324
	Sample 1846	-0.188538	0.432315	0.97437
	Sample 1847	-0.239952	0.371605	0.965673
	Sample 1848	-0.226488	0.475514	0.974501
	Sample 1849	-0.182265	0.531613	0.977889
	Sample 1850	-0.0563325	0.529921	0.909214
	Sample 1851	-0.142068	0.510237	0.992874
	Sample 1852	-0.0130676	0.520768	0.912928
	Sample 1853	-0.200619	0.29147	0.94467
	Sample 1854	-0.045508	0.395529	0.93577
	Sample 1855	-0.273864	0.490766	1.00569
	Sample 1856	-0.0569308	0.396943	0.913544
	Sample 1857	-0.0576705	0.491182	0.942275
	Sample 1858	-0.0978858	0.557562	0.980623
	Sample 1859	-0.0417187	0.477904	0.900056
	Sample 1860	-0.0678937	0.467627	0.904184
	Sample 1861	-0.132237	0.539074	0.970866
	Sample 1862	-0.016128	0.510151	0.879722
	Sample 1863	-0.0758907	0.459096	0.956062
	Sample 1864	-0.00742584	0.426906	0.884796
	Sample 1865	28.8145	1.00304	-27.9824
	Sample 1866	-0.141507	0.485612	0.964665
	Sample 1867	-0.147327	0.479115	0.944668
	Sample 1868	-0.00853014	0.472752	0.878912
	Sample 1869	-0.18481	0.514004	0.984854
	Sample 1870	-0.0609428	0.431517	0.940397
	Sample 1871	-0.0828138	0.357157	0.944006
	Sample 1872	-0.0513558	0.450469	0.91313
	Sample 1873	0.00267245	0.368669	0.910165
	Sample 1874	-0.22705	0.390041	0.951019
	Sample 1875	-0.110265	0.415853	0.971115
	Sample 1876	-0.0974725	0.41668	0.950508
	Sample 1877	-0.0545947	0.439517	0.911384
	Sample 1878	0.00734851	0.42469	0.902884
	Sample 1879	-0.132013	0.440868	0.91846
	Sample 1880	-0.0346664	0.497264	0.891986
	Sample 1881	-0.0786328	0.48576	0.905968
	Sample 1882	-0.102456	0.374116	0.940826
	Sample 1883	-0.068122	0.420643	0.909539
	Sample 1884	-0.095477	0.385517	0.948164
	Sample 1885	-0.00407716	0.506183	0.898934
	Sample 1886	-0.146195	0.401088	0.96227
	Sample 1887	-0.0772334	0.395547	0.939786
	Sample 1888	-0.22284	0.582308	1.03853
	Sample 1889	-0.097145	0.484947	0.966139
	Sample 1890	-0.0926129	0.363236	0.930333
	Sample 1891	-0.0847855	0.381599	0.942965
	Sample 1892	-0.175544	0.470015	0.997098
	Sample 1893	-0.0586186	0.447592	0.934456
	Sample 1894	-0.011519	0.387979	0.90989
	Sample 1895	-0.0842533	0.390492	0.934388
	Sample 1896	-0.145928	0.483239	0.989057
	Sample 1897	-0.161671	0.535102	0.988912
	Sample 1898	-0.0617757	0.53289	0.923791
	Sample 1899	-0.0800773	0.471814	0.920923
	Sample 1900	-0.061749	0.432521	0.950265
	Sample 1901	-0.0689536	0.551258	0.933307
	Sample 1902	-0.175452	0.43941	0.993931
	Sample 1903	-0.173088	0.510373	0.996628
	Sample 1904	-0.115184	0.425273	0.968268
	Sample 1905	-0.171369	0.526213	1.00632
	Sample 1906	-0.116067	0.524303	0.981965
	Sample 1907	0.00856466	0.4373	0.868806
	Sample 1908	-0.0251205	0.489164	0.906537
	Sample 1909	-0.126771	0.524992	0.940487
	Sample 1910	-0.103437	0.431216	0.945293
	Sample 1911	-0.158941	0.474012	0.982746
	Sample 1912	-0.132215	0.491533	0.981468
	Sample 1913	-0.0705816	0.366838	0.901991
	Sample 1914	-0.0845812	0.373123	0.941667
	Sample 1915	-0.0666159	0.442458	0.928351
	Sample 1916	-0.114028	0.478606	0.980151
	Sample 1917	-0.0860975	0.443734	0.932582
	Sample 1918	-0.0824699	0.520417	0.952197
	Sample 1919	-0.138136	0.464138	0.948888
	Sample 1920	-0.101591	0.452278	0.958566
	Sample 1921	-0.0752059	0.414697	0.946665
	Sample 1922	-0.107136	0.427073	0.96265
	Sample 1923	-0.120967	0.618576	0.990977
	Sample 1924	-0.0661235	0.386888	0.947076
	Sample 1925	-0.114715	0.405499	0.941156
	Sample 1926	-0.126403	0.515669	0.952121
	Sample 1927	-0.161383	0.514006	0.982164
	Sample 1928	-0.0655526	0.476983	0.940718
	Sample 1929	-0.171138	0.434349	0.968843
	Sample 1930	-0.155111	0.418612	0.969279
	Sample 1931	0.00345223	0.500556	0.909206
	Sample 1932	-0.123305	0.48237	0.95013
	Sample 1933	-0.0595119	0.480015	0.883157
	Sample 1934	-0.0975714	0.471501	0.943338
	Sample 1935	-0.0363941	0.45374	0.928969
	Sample 1936	-0.026207	0.400572	0.906838
	Sample 1937	-0.0578661	0.403329	0.941672
	Sample 1938	-0.100504	0.406863	0.938833
	Sample 1939	-0.137147	0.381312	0.956817
	Sample 1940	-0.230954	0.349852	0.95366
	Sample 1941	-0.0459962	0.390721	0.936519
	Sample 1942	-0.117806	0.528216	0.948776
	Sample 1943	-0.0311616	0.43914	0.894195
	Sample 1944	-0.205875	0.374949	0.970694
	Sample 1945	-0.187484	0.461668	0.989137
	Sample 1946	-0.139429	0.53398	0.945243
	Sample 1947	-0.143042	0.488082	0.973306
	Sample 1948	-0.0480503	0.539317	0.897726
	Sample 1949	-0.0740618	0.456319	0.951321
	Sample 1950	-0.149357	0.543381	0.982152
	Sample 1951	-0.0450335	0.564544	0.923064
	Sample 1952	-0.0703279	0.443928	0.928366
	Sample 1953	-0.0985992	0.317059	0.955597
	Sample 1954	-0.122414	0.535379	0.959316
	Sample 1955	-0.0778294	0.380681	0.888343
	Sample 1956	-0.10484	0.366314	0.945945
	Sample 1957	-0.0674125	0.423868	0.908321
	Sample 1958	-0.00677496	0.375562	0.885474
	Sample 1959	-0.0597803	0.509836	0.920986
	Sample 1960	-0.0837041	0.399647	0.926914
	Sample 1961	-0.233255	0.430202	1.01504
	Sample 1962	-0.0506498	0.526806	0.919131
	Sample 1963	-0.0955719	0.499239	0.970532
	Sample 1964	-0.171944	0.506781	0.975599
	Sample 1965	-0.123277	0.450729	0.962222
	Sample 1966	-0.083908	0.516691	0.952544
	Sample 1967	-0.11203	0.449393	0.977394
	Sample 1968	-0.0592152	0.484849	0.89082
	Sample 1969	-0.0699435	0.449008	0.936842
	Sample 1970	-0.114599	0.640324	0.983214
	Sample 1971	-0.0494473	0.440946	0.934964
	Sample 1972	-0.0763556	0.456314	0.944288
	Sample 1973	-0.153567	0.424812	0.977807
	Sample 1974	-0.106098	0.359594	0.948024
	Sample 1975	-0.155225	0.416711	0.964288
	Sample 1976	-0.123376	0.427268	0.952676
	Sample 1977	-0.0777624	0.47381	0.962518
	Sample 1978	-0.0884786	0.491454	0.969524
	Sample 1979	-0.116858	0.286859	0.930779
	Sample 1980	-0.121529	0.508975	0.980894
	Sample 1981	-0.0757384	0.361597	0.966629
	Sample 1982	-0.241696	0.502657	0.996134
	Sample 1983	-0.0931035	0.458549	0.956268
	Sample 1984	-0.0550082	0.473928	0.918833
	Sample 1985	-0.153619	0.468667	1.01233
	Sample 1986	-0.247181	0.536515	0.983952
	Sample 1987	-0.0362502	0.398494	0.906621
	Sample 1988	-0.0698548	0.451654	0.928788
	Sample 1989	-0.0193845	0.421608	0.919522
	Sample 1990	-0.0105483	0.518815	0.902555
	Sample 1991	-0.154289	0.51019	0.972032
	Sample 1992	-0.133176	0.418187	0.940492
	Sample 1993	-0.184973	0.550125	1.01828
[truncated: 18,018 more rows]
